# Supplementary material for: Nematode and Arthropod Genomes Provide New Insights into the Evolution of Class 2 B1 GPCRs
Source: PLoS One. 2014 Mar 20;9(3):e92220. doi: 10.1371/journal.pone.0092220 (PMC3961327; doi:10.1371/journal.pone.0092220)
Supplement: File S1 — Sequences used to construct the Maximum likelihood phylogenetic tree of the nematode and arthropod Class 2 B1 receptors in FASTA format. (FASTA) [file pone.0092220.s014.fasta]

>Dpu_DappuP62157
TIYFTGYTVSIVALTLAIWIFIHFKTIHTHLLITYVMADLLWIVTATLQLIIVIFLHYFH
LTNFFWMFVEGFYLLRIYALIGWGIPLPVVIVWAVVKANWWIYMTPAIVVLFVN--ILFL
VKIMWVLIGSKALLVLIPLLGLTYVLVIASHIRAVLLSTQGFLVTLFFCFL--
>Dpu_DappuP58251
TIYFTGYTVSIVALTLAIWIFIHFKTIHTHLLITYIMADLLWIVTATLQLIIVIFLHYFH
LTNFFWMFVEGFYLLRIYAFIGWGIPLPVVIVWAVVKDLEWIYMTPAIVVLFVN--ILFL
VKIMWVLIGSKALLVLIPLLGLTYVLVIASHIRAVLLSTQGFLVTLFFCFL--
>Tca_TC007104
TIYFIGYTVSLVALLFAVYIFWKFKTIHMNLMCSYILADFMWIFVYSLQVFLIILLHYFH
LTNFFWMFVEGLYLPRIYAVIGWGGPILFVLVWGIAKSFTWIYQGPAIAVLIIN--VIFL
CIIMWVLIAAKALLVLIPLLGVTYILVIVDSIRAILLSTQGFTVALFYCFL--
>Api_ACYPI54924
YFYYGGYTISLVALVAAVSIFVYFKTIHTNLMCTYILSDFTWILTSTLQELFTFSLHYFV
LTNFFWMFVEGLYLLRVYMFIGWGFPLVIMIVWGVSKIITWIYQGPAIIVLIVN--LVFL
SKIMWVLIASKALLVLIPLLGVTYILTMVSYGRATLLSMQGFMVAIFYCFV--
>Ame_GB10976
TIYFAGYSISLITLIIAVSIFLYCKNIHTNLMFTYILADFMWILNNVMQVAFLSLFHYFQ
LTNYFWMFVEGLYLLRLCLIIGWGIPVLFITMWCIAKSLDWFYQAPAILVLCVN--VVFL
FMIMWVLIASKALLVLIPLLGVTYVLVLTSYARAVLLSSQGLFVALFYCFL--
>Nvi_NV11249
NLYLIGYGLSLSTLIIAVIIYLYYRIIHTNLMFTYILANFLWILMIVSQVIFYSMYHYFQ
LTNYFWMFVEGLYLLKTCLFIGWGIPLIVVLVWGIIKALAWLYQVPAILVLCVN--VIFL
FMIMWVLIAAKALLVLIPLLGVTYILMIAAYSRAVLLSSQGLLVALFYCFL--
>Rpr_RPRC000578
TIYAVGYGFSLTALGLAVWIFLYYKTIHTNLMCTYILADLMWILSSIQVYVLFILLHYLI
LTNYFWMFVEGLYLLRAYLAIGWGIPVIIVIPSCLARAFIWIYMTSSIIVLAVN--VIFL
IMIMWVLIATKALLVLIPLLGVTYILFIASYIRAFLLSTQGLMVALLYCFL--
>Phu_PHUM132710
LLYYIGYSVSVVALLIAMFIFLYFKTIHTNLMFTYVMADFMWILTGILQNMLPLVLHYFH
VTTFFWMFVEGLYLTGVYVFIGWGIPLILIIIWGIVKAVAWIFKIPVLTVMALN--SVFL
VMIMWVLIATKALLVLIPLLGITYILTIVYNMRAFMLSFQGFLVALFYCFL--
>Aae_AAEL8287_5894
IIYYSGYIVSLVALSLAVIVFVYFKTIHANLFITYILSALMWIIILTLQLILVTLLHYFT
LTNFFWMLVEGLYLFNMYAAIGWG----------------WIFQGPVCAVLIIN--LVFL
IRIMWVLIASKALLVLIPLLGITYLVVLAAVARALLLSTQGFSVSLFYCFL--
>Cqu_CPIJ008821_8820
IIYYSGYIISLIALSLAVIVFVYFKTIHANLFITYILSALMWMVILTQQLIFVTLLHYFT
LTNFFWMLVEGLYLFNMYAAIGYG----------------WIFQGPVCAVLIIN--LVFL
VRIMWVLIASKALLVLIPLLGITYLVVLAAVARALLLSTQ-------------
>Aga_AGAP005465
IIYYTGYILSLVALSLAVIVFVYFKTIHANLFITYILSALLWIIILTLQLIFVTLLHYFT
LTNFFWMLVEGLYLFNMYAAIGWGGPAICVILWAIAKGITWIFQGPVCAVLIIN--LVFL
IRIMWVLIASKALLVLIPLLGITYLVVLAAIARALLLSTQGLSVSLFYCFL--
>Dme_DH44R1
IIYYIGYTLSLVSLSLALIVFAYFKTIHANLFFTYIMSALFWILLLSVQIALITLFHFFT
LTNFFWMLVEGLYLFNIYASIGWGGPALFVVTWAVAKSLTWIYQGPVCAVLIIN--LTFL
LRIMWVLIAAKALLVLIPLFGITYLVVLAAVLRAVLLSTQGFSVSLFYCFL--
>Ada_ADAR2980_9352
IIYYTGYTLSLVALSLAVIVFVYFK-----------MSSSLWILILSLQIVLVTLFHYFS
ATNFFWMLVEGLYLFRKYAIIGWGGPLIFVGAWAIAKPFFWIIQGPTCAVLAIN--LIFL
LRIMWVLIASKALLVLIPLLGITYLIVIYATTRALLLSTQGFVVSLLYCFL--
>Cqu_CPIJ008822
------------------------------------------------------------
------------------------GPVIFVGAWALTRPFYWIIQGPTCTVLVIN--LIFL
LRIMWVLIASKALLVLIPLLGITYLIVIYAVTRAILLSTQGFVVSLLYCFL--
>Aga_AGAP005464
LIYFVGYSISLAALVLAVAVLVYFKTIHVNLFLTYIMSSSLWILILSLQIFLVTLFHYFS
TTNFFWMLVEGLYLFRKYAIIGWGGPLIFVGAWAIAKPFFWIIQGPSCAVLVIN--LIFL
LRIMWVLIASKALLVLIPLLGITYLIVIYAITRAILLSTQGFVVSLLYCFL--
>Aae_AAEL008292
VIYFVGYTISLLALFCAVTVLVYFKTIHVNLFVTYIMSSSLWIIILSQQLFLVTLFHYFS
TTNFFWMLVEGLYLFWKYSIIGWGGPLIFVGAWAIAKSFYWIIQGPSCAVLVIN--LIFL
LRIMWVLIASKALLVLIPLLGITYLVVIYAVTRAVLLSTQGLVVSLLYCFL--
>Bmo_BGIBMGA001910
------------------------------------------------------------
------------------------------------------HKAPALAGLALN--LFFL
VRIMWVLAT-KALLVLIPLLGITNLLVLCDYARALMLSTQGFTVALFYCFM--
>Hme_HMELO14214
--------------------------------------------------ILVICMHYFY
LTNFFWMLVE--------------------------VPSTWIHKAPALAGLALN--LFFL
IRIMWVSGA-GAVRAERRLV--------------------GFTVALFYCFM--
>Dme_DH44R2
IIYAGGYFLSFATLVVALIIFLSFKTIHANLFLTYITSALLWILTLFLQVTLVIMFQYFY
LTNFFWMFVEGLYLFIIYALIGWGCPAVCILVWSIAKAFAWIFKVPASLALLVN--LVFL
IRIMWVLIASKALLVLIPLFGITYLLVLTEAIRAFLISTQGFFVALFYCFL--
>Dpl_KGM20522
LIYLAGYTLSLAVLSLAVFVFLYFKTIHTNLMSTYILSACSWMLNLALQNILVICMHYFY
LTNFFWMLVEGLYLLKVYTTIGWGAPAIFITIWVIARCFVWIHKAPALVGLALN--LFFL
IRIMWVLIATKALLVLIPLLGITNLLVLCDYTRAVMLSTQVCIELMKEIKN--
>Hme_HMEL002706
LIYLAGYSLSLGVLSLAVFVFLYFKTIHTNLMSTYILSACSWMLNLALQNILVICMHYFY
LTNFFWMLVEARGG----------------------------------------------
-----------------------------------------------------
>Isc_ISCW007036
MLCYIGYSLSFAALTVAIWIFSFYRTIHVNLMVTYLLISITWIITASLQSFLYIVLTYLM
GTNFFWMFVEGLYLMHVYVFIGWGI---------------CIFIAPVMLVLLMN--IIFL
GGIMWVLIAAKALLVLIPLLGVTYILVIWTYLQVALLPTQGFTVAVLYCFM--
>Isc_ISCW019068
------------------------------------------------------------
----------------------------------------CIFICPVVIVLLVN--IFFM
GEIMWVLIAAKALLVLIPLLGVTYILVIWTYLQITLLSTQ-------------
>Isc_ISCW007612
TIYYIGYGMSLCALTIALWIFLYYKTIHVNLMVTYFLISITWITTATLQSFMYVVLTYLM
GTNFFWMFVEGLYLMHVYAFIGWGIPAVVVTIWAVTKAY-CVFIVPVILVLLTN--IFFL
SQIMWVLIAAKALLVLIPLLGVSYILVIWTYVQITLFSTQGFTVAVLYCFL--
>Tur_tetur01g00270
TIYYFGYGLSLLALTTALFIFLYFKTIHTHLIVTYELFALTWIITATLQSFLYILLPYFT
GTQFFWMFIEGLYLIHFYATIGWGLPALVVLFWAPSKYFSSIFICPILFVLMLN--IFFL
CKIMWVLIAAKALLVLTPLLGVTYILFLVTYLQATLYSTQGFTVSVFYCFL--
>Tur_tetur01g03970
IVYYFGYGLSIVALFIALAILITFKTIHINLMLSYMFHALTWIATASLQDFLYILLTYFT
ASSFFWMFLEGLYLLILFALIGWGFPVILVTLWAPIKYLYLIYICPISIVLVVN--LFFL
GVIIYVLVAVKALLVLTPLLGIAYILLLVTYIHATLNSTQGFTVAVLYCFL--
>Isc_ISCW019312
TLYYIGYVLSLFALSVALWIFLYYKTIHINLMITYFLISLTWIVTATLQSFLYIVLTYLM
GTNFFWMFVEGLYLICLFIGW----------------------------GLPAI--IICT
WATTKVYLAAKALLVLIPLLGVTYILVIW-YLQATLLSTQGFTVAVLYCFL--
>Ace_ACEP000154
TLYFIGYSLSLFTLIMAVCIFIYYK-----------------------------------
------------------------------------------------------------
-----------------------------------------------------
>TcaTC012799
TIYFVGYVLSLITLSIALGIFTYFKRIHMNLMWSYMLMYIMWILTLTVLGFVITLLHYFH
ISTFFWMFVEGLYLLRVYVCIGWGLPMIFILVWVIVKSFIWIFQGPTMLVLLLN--LAFL
LAIMWVLIAAKALLVLMPLLGITYVITIYECVRAVLLSTQPL-----------
>Api_ACYPI00733
YLYIAGHCLSLIMTSLAIFVFCRFKKIHSNLMASYLLAGIMWILNYTNLTLLVLPLYYFT
MTNYFWAFIEGIPL----------------------------------------------
-----------------------------------------------------
>Ada_ADAR009785
LIYETGYCISLIAILLSLAILSYFRTLHMNLFASFACNNFLWLLWYRLVLTLHLVLHYFL
LSNYSWMLCEGFYLLKWLLALGWGSPIFFIVLYGFLRG-YKVFIVPVCSSMLLN--LVFL
FNIMRVLLAFRATLLLVPLLGLQYILTPFETILASTSSFQGLFVAILFCFL--
>Aga_AGAP009770
LIYETGYAISLIAILLSLAILSYFRTLHMNLFVSFACNNSLWLLWYRLVLTLHLVLHYFL
LTNYSWMLCEGFYLLKWLLALGWGSPAFFIVLYGFLRGYAKVFVGPVCISMLLN--LVFL
FNIMRVLLAFRATLLLVPLLGLQYILTPFETMLACTSSFQGLFVAVLFCFL--
>Cqu_CPIJ014419
TIYETGYSISLIALILSLGILSYFRTLHMNLFASFATNNTLWLLWYRMVLTLHLVLHYFL
ITNYAWMLCEGFYLVKWLVVLGWTVPACVIVLYGVLRGTYMVFIVPVCISMLLN--LLFL
CNIVRVVLAFRATLLLVPLLGLQYMLTPFETISAFTASFQGLFVAVLFCFF--
>Aae_AAEL010043
--------------------------------------------------TLHLVLHYFL
ITNYAWMLCEGFYLVNWLVVLGWTTPGIVIMAYGFLRGYANVFKAPVCISMLLN--LLFL
CNIIRVVLAFRATLLLVPLLGLQYILTPFEIISAFTASFQGLFVAVLFCFF--
>Dme_DH31R1
LISEVGYGTSLLAILLSLAILGYFKTLHMNLFASFAANNSLWLVWYLLVMALHITLHYFL
LSNYSWMLCEGFYLVKWLIAFGWGSPAIVIFVYSMARGLGNILMVPVCISMFLN--LLFL
CNIVRVVLAFRATLLLVPLLGLQYILTPFEIISAFTASFQGLCVAILFCFC--
>Rpr_RPRC009814
NIYQAGYFISLLALLLSLFILSYFKTLHMNLFTAFAFNNFLWLLWYRLVICLHVILHYFL
LSCYAWMLAEGVYLVKVLTVLSWFVPIVFITLYTTLRLASTVLIILVATSMGLN--FIFL
CNIMRVVVALRATLLLLPLLGLNYLLTPFELISAVTASFQGLCVATLFCFC--
>Api_ACYPI00722
-------------------------TLHTHMFTSFAINNLLWLLWYRLVVILHVILHYFL
LTNYAWMLAEGFYLVRWSWTLAWSTPLVVISLYTLLRTIYEVLVVPVCMSMALN--LVFL
CNIVRVLWAFRATLLLLPLLGLHYLLTPFEVVSATTSSFQGLCVATLFCFL--
>Ame_GB12975
GLYEAGYAISLIALLLSLGILTYFRTLHMNLFASFAVNNALWLVWYRCIVLLHIVLHYFL
LTNYAWMLCEGFYLVKWLMILGWPVPAIIVTIYACLRATSNVLVYPVCVSTLLN--VLFL
FNIVRVLLAFRATLLLVPLLGLHYLVIPFEVLSAITASFQGLCVAILFCFC--
>Ace_ACEP00013798
GIYEVGYAISLVALLLSLGILTYFRTLHMNLFTSFAFNNALWLIWYRFIVVLHVVLHYFL
LTNYAWMLCEGFYLVNWLMGLGWPVPAVIVTLYTALRASS--------------------
-----------------------------------------------------
>Nvi_NV14697
VLYETGYTISLVALLVSLGILTYFRTLHMNLFASFAANNALWLIWYGSVVFLHVILHYFL
LTNYAWMLCEGFYLVKWLMALGWPIPAIIVTIYTVLRATSVVLIYPVCVSTLLN--LLFL
CNIVRVLLAFRATLLLVPLLGLHYLVIPFGVMSAITASFQGLCVAILFCFC--
>Phu_PHUM428070
QIYEIGYLISLIALLASLAIYTYFKTLHIHLFVSFAVNNALWLIWYRFILIFHVVLHYFL
MTNYSWMLCEGLYLVRWLFVLGWAIPGIAIIVYLSLRANGNVLVVPVFISMVLN--LVFL
CNIVRVLMAFRATLLLVPLLGLHYLLTPFEVLSAITASLQGLCVATLFCFC--
>Dpl_KGM05922
AVYETGYSVSLVALLVSLGILSYFKTVHMNLFTSFAFNNALWLAWYALVVLLNSTLQYAL
LTNYTWMLCEGLYLVRSLLAAGWLLPVLPAVIHAAR--RAPELAVLVCVAVLLN--LAFL
CNIVRVLCALRATCLLAPLLGLQYLLTPFEYLSALTTSLQGLCVAVLYCFC--
>Hme_HMEL004721
AVYETGYSVSLVALLLSLRCARITVTVHINLFASFALNNALWLAWYGLVVALNAALQYVL
LTNYTWMLCEGLYLVRALLAAGWLLPVPSALVNAAR--RGPELAVLVCLAVLLN--LAFL
CNIVRVLCALRATCLLAPLLGLQYLLTPFEYVSALTTSLQGLCVAILYCFC--
>Bmo_BNGRB1
VVYEAGYSVSLVALLLSLAILLYFRTVHMNLFGSFAVNNALWLAWYGLVVALNAVLQYAM
LTNYMWMLCEGMYLVRALVAAGWMLPLPCILIYATRRALDPELAVPVGLAVLLN--LCFL
CNTVRVLCALRATCLLAPLLGLQYLLMPFEYATAAATSLQGLCVAVLYCFC--
>Tca_TC002694
LIYCVGYGVSLVALLVSLALLTYFKTVHMNLFSSFAMNNFLWLLWYSLVVVLHVVLFTFL
ISNYSWMLCEGIYLLRCMLALGWGIPLLTTSIYAPVRSVLKILMVPVVITVFLN--VIFL
VNIVRVLLALRATMLLVPLLGLNFLLTPFEVVSALTASLQGIQPFLMFFWY--
>Tur_tetur15g02300
NLYIIGYSISVLALIISLIIFLSFKTIHKNLFISFIINNLMWIMWYTLVVMLHVVVNYFL
LANYSWTFCEGLYLMKWFYVIGWGIPLIFIGFYAGFRGLSWWYTGPVLVSFVLN--LFFL
VNIVRVLVAVKATLILLPLLGLHFLVTPFEIVAALVASLQGLCVAILFCFC--
>Isc_ISCW012970
SLYVGGYSISLVALLLSLFIFFYFRTIHKNLFTSFIINNLCWILWYIHVIVLHVVTQYFL
LCNYLWMFCEGLYLLKWFLLIGWGFPLLPAIGYGVARRMD--------------------
-----------------------------------------------------
>Dpu_DappuP6211
NVYIAGYSVSLIALVMSLAILIAFRYIHRNLFASFIINNAMWLLWYKCVAILHVLLHYFL
VSNYFWMFCEGLYLMKWFHLIGWALPAVVTSIYAGVR--AWILSGPVCLSMLTN--AFFL
VNIVRVLVNCKATLILLPLLGLHYVVMPFQIVSAIFTSFQGLCVAFLFCFC--
>Api_ACYPI001361
MIYKWGYTVSLAALAVSIFIFFYFRQIHKNLFISLAVNNCLWLVWYEAVVLLHVLVQYFL
VATYFWMFCEGLYLMPFLHTIGWGIPALLVSTYAALRTATWILSGPVCLSMLAN--LVFL
INIVRLLLAVRATLILIPLLGLQYIVTPFQVTSAVVASCQG------------
>Rpr_RPRC004735
MIYKGGYAISLAALTLSIFIFFYFKQIHKSLFISLAVNNLLWLIWYEAVALLHILVQYFL
VATYLWMFCEGLYLMPFLHLIGWGVPAILVTIYAILRMSNWTLSGPVLVSMIAN--FVFL
INIVRLLLAVRATLILIPLLGLQYIVTPFQVTSALVASCQGLCVALLFCFC--
>Rpr_RPRC004753
TIYVVGYYISFAALVLSLIIFLMFRAIHVQLFSSFAANNLMWIIWYKTVVVLHVILQYFM
VANYLWMFCEGLHLMRCIIVLSFRCSIIIRSKFPNSKTPKWILIVPVCLSLFAS--LGFL
INVVRVLLAVRAALILVPLFGIHHILIPFEIFSALLVSLQGFCVSVLFCFV--
>Api_ACYPI009569
--------------------------------------------------SLHVALQFFM
VANYMWMFCEGLHLMRWFYAIGWGVPVALTVLYVSWRDISWVLTVPVFASILTS--LMFL
MNVMRVLLAVRAALILVPLFGIHYILIPYQIFSVVLVSTQGLCVSVLFCFA--
>Tca_TC013321
HLFVIGYSISLAALVISLAIFFTFRRIHIQLFISFALNNLMWIIWYKEVVALHLVVHYLM
LANYMWMFCEGLHLMKWFFALGWGAPFIIVLIYSVVRIFIWILTAPVCISLLVS--LIFL
INVLRVILAARAALILIPLFGLQHILIPFQYVTVVVVTLQGLCVSCLFCFA--
>Dme_HecR
ELYVKGYALSLLALLISIIIFLGFKRIHVHLFASLACTCVAWILWYRLVVGLHLVVHYFM
LVNYFWMFCEGLHLMRWFIVISWFSPIPIAIVYGLARHFSWIFSVPITLSLLAS--FIFL
INVLRVIVAVRATIILVPLFGLQHFLLPYQMLSVVLVSLQGFVVSFLFCFA--
>Aga_AGAP001175
DIYIGGYTVSFLTLIISLCIFHSFRRIHIHLFTSLALSCLFWIVWYKFVVGLHILLHYLM
LVNYFWMFCEGLHLMRWFVTIGWILPMVLVSLYALVRNTQWLLTIPVCFSLVAS--LVFL
INVVRVLLATRATLILIPLFGLQHILLPFQIGAALLISLQGLCVSCLFCFA--
>Aae_AAEL006490
DLYIGGYTISLVTLIVSLCDSEVHS-------------------------ALHILLHYLM
LVNYFWMFCEG--------------------------LQLWLLTIPVCFSLVAS--LVFL
INVVRVLLATRATLILIPLFGLQHILLPFQVVSAVLISLQGACVSCLFCFA--
>Cqu_CPIJ011559
DLYIGGYTISLVTLIVSLCVFFSFRRIHINLFISLALSCIFWLVWYKLVVSLHILLHYLM
LVNYFWMFCEGLHLMRWFMTIGWIVPMGLISFYATFRNNYWLLTVPVFLSLAAS--LVFL
VNVVRVLLATRATLILV------------------------------------
>Dpl_KGM02552
EIYVGGYSISVAALILSLFIFFYFKRVHMNLFTAFALNNILWIVWYRVVVLLHIVTTYFM
VTGYTWMFCEGLHLMRCFLAIGWGLSLVIIIVYAVVRYHIWIITVPVVISLIAS--FVFL
INVVRVLLAARAALILIPLFGLHFVLIPFQVVSALLTSLQGVCVAILFCFT--
>Bmo_BNGRB4
NMYVGGYAISLIALILSLMIFVFLRRIHANLFISFILNNIMWIVWYKTVVSLHILTYYHM
MTSYMWMFCEGLHLVRSYCAIGWAIPALVVALYTGVRMQLWIIVIAVVIILTLS--FLFL
VNVIRVLLAARATYFMIPLYGLHFILIPFQVVSALLTSLQGLCVSILFCFT--
>Aae_AAEL009024
TLEIVGFSLSLIALIISLVIFCRFRRIHKNLFVAMVIQVIIRLTLYIDQAASYILLEYAR
TCMFMWMFIEGLYLHTLYAMVGWGGPVALTAIWAVTTAQYWILEGPRLAVVLLN--FIFL
LNIIRVLIAVRAAVVLVPLLGITNLLNMTSYVTHFLTSFQG-FFIALLYCFL-
>Cqu_CPIJ009749
TLEIVGFSLSLAALIISLVIFCRFRRIHKNLFVAMVIQVIIRLTLYIDQVASYILLEYAR
TSMFMWMFIEGLYLHALYAFVGWGGPVALAAIWAITTAHYWILEGPRLAVVLLN--FIFL
LNIIRVLIAVRAAVVLVPLLGITNILNMTSYVTHFLTSFQG-FFIALLYCFL-
>Aga_AGAP003654
TLETVGFSLSLIALIVSLVIFCKFRRIHKNLFVAMVIQVVIRLTVYIDQAASYVLLEYAR
TCMFMWMFIEGLYLHKLYAIVGWGGPLILTVIWAIITAQYWILEGPRLAAVVLN--FIFL
LNIIRVLIAVRAAVVLVPLLGITNILNMTSYVTHFLSSFQG-FFIALLYCFL-
>Ada_ADAR2072_2073
--------------------------IHKNLFVAMVIQVVIRLTLYIDQAASYVLLEYAR
TCMFMWMFIEGLYLHTVYAAVGWGGPVVLTVIWAITTAQNLISPSLPGVCLQLN--FIFL
LNIIRVLIAVRAAVVLVPLLGITNILNMTSYVTHFLTSFQG-FFIALLYCFL-
>Ame_GB14562
TLEFVGLSISLVALFASLAIFCRFRRIHKNLFVAMVVQVLIRLTIYIDIEASYALLEYAK
TAMFMWMFIEGLFLYRMYRFIGWGCPVMMTLIWATITAFYWILEGPRFAVILLN--FLFL
LNIVRVLVAVRAAVVLLPLLGITNVLFMISYSTHFLQSFQG-LFIATLYCFL-
>Ace_ACEP00016601
------------------------------------------------------------
--MFMWMFIEGLFLYRMYRFIGWGCPVLMTSAWAIVMAFYWILEGPRFAVILLN--FLFL
LNIIRVLVAVRAAVVLLPLLGITNMLFMISYSTHFLRSFQG-LFIAMLYCFL-
>Nvi_NV24834
YLEFVGLSISLTALLISLSIFCRFRRIHKNLFVAMVIQVVIRLTLYVDQAASYVLLEYAR
TAMFMWMFIEGLFLYRTYRLVGWGYPIAMTLTWAIVTAFYWILEGPRMAVILVN--FLFL
LNIIRVLVAVRAALVLLPLLGITNLISMASYTTHFLTSFQG-LFIATLYCFL-
>Rpr_RPRC009680
TLEIYGFSISLAALFISLYIFSHFRKIHKNLFAAMVAQAVIRLTLYVDQAASYVLLEYAR
TAMFMWMFIEGLYLYKLYTSLGWGAPVIMTSAWAVTLAVQWILEGPRFAVVILN--FLFL
LNIIRVLVAVRAAVVLLPLLGITNLANMLSYATHFLTSFQG-FFVAALYCFL-
>Dme_PDFR
TLEIVGLCLSLFALIVSLLIFCTFRKIHKNLFVAMVLQVIIRLTLYLDQFASYVLLEYAR
TAMFMWMFIEGLYLLKFFSRLGWCVPILMTTVWARCTVMYWILEGPRLAVILLN--FCFL
VNIIRVLVAVRAAIVLLPLLGITNLLHQLSYGTHFLTSFQG-FFIALIYCFL-
>Phu_PHUM127410
TLEIVGFSVSLIALLFSLAIFFRFRRIHKNLFIAMEIQVVVRLSLYIDQVISYILLEYAR
TAMFMWMFVEGLYLYTMYSIIGWGSPIIITSAWILVMITYWILEGPRLTVVVLN--FLFL
LNIIRVLVAVRATAVLLPLLGITNIISMSSYGTHFLTSFQG-FFIAFLYCFL-
>Bmo_BNGRB2
YLEIFGFTLSFIALSISLYIFIHFRRIHKHLFGAMLVQVLIRLTVYIDQAGSYVLLEYAT
SAMFLWMFMEGLYLYQWYCVWAWGAPVVITSIWTILTALKWIVQGPRLIVILIN--FVFL
LNILRVLIAVRAALVLLPLLGITNIMNMFSYLTHFLRSFQG-FFIALIYCFL-
>Dpu_DappuP309887
VLELTGLTVSLISLMISLFIFTYFRRIHKNLFAAIGIQVIIRMTLYLDQAWFYIVLEYAR
TTMFVWMFIEGLFLHKLYLALGWGIPIILTAIWAAFTATHWILEGPRLTIIFIN--LLYL
LNILRVLVSVKAAMVLLPLLGITNALVMISYSSHFLTSFQG-FFVALLYCFL-
>Tca_TC013682
TIEMVGLSFSLISLIVSLIIFFQYRKIHKNLFIATLLQVVFRLIKYVDQEACITLLEYSK
TAMFTWMFIEGLYLIKIYFYVGWTAPAVITAVWVWTMKMVWILEGPRSTIIVVN--LLFL
INIIRVLIAVRAAIFLLPLMGIANILFWMSYTSYFLN----------------
>Api_ACYPI46431
VIEVVGCLVSIISLIISLCIFIRHKKIHMNLFVALSLQMFIKLILNIDKLGSQVILEWSK
TASFMWMYNEGVYLNFRMYLFGWGLPALMTSVWLLVTMVYWILEGPRMIILVVN--LIIL
IIVLRELLVSKAAIALVPLLGITNFILVISYSAHILHSFQG-LMVSILYCFM-
>Cel_Pdfr1
KLEFVGLGLSLVSLILAISIFSYFRLLHLHLMIAMLMVVILRLVLYIDLIGMFFFLEYFK
TVTFCWMFLEGIYLLLPYFIAGYGIPLVHTMLWLLVVLIKWILDGPRMAELVI--NLFFI
CNVIRVLYSVKAAMMLLPLLGVPNIMQTITYTASFTYMYQG-LMVASIYCFTN
>Bma_Bm115090
KLEFVGLGLSLISLLISIAIFSYFRLLHLQLMIAILMVVIIRLILYIDLITMFFMLEYFK
TVAFCWMFLEGFYLLRRYLITGYDLTGFPLVQTFLWLAVIWLLDGPRMFELVI--NLFFI
CNVIRVLW---------------------------------------------
>Hco_Hc_scaffold1996
-----DEVIYIMNNLNNESLGVYFRMLHLHLMIAILMVVIIRLVLYIDLIAMYFLLEYFK
TVAFGWMFLEGFYLLTPYLIAGYGGIPLLHTLIWLFVVLIWILDGPRMAELVVSVNLFFI
CNVIRVAA-----LMLIPLLGIPNIMQTITYLASFTYMYQG-LMITIIYCFTN
>Min_MIV1CTG690
------------------------RLLHLHLMIAILAMVLLRLVLYIDLILMFFLLEYFK
SVAFWWMFLEQGLFLWPYLLTGYGVPFIHTLGWLIILFIKWILDGPRRRLRVFR-NLLHL
HLMIAIL----------------------------------------------
>Tsp_EFV61832
NLEFVGLALSFVGLITAIIIFSVFRQVHLQLMLAILLTVVIRLVLYVDQIAFYVALEYGK
TVAFAWMFIEGFYLMLKYIIAGWGIPLIHVSVWLIVVIVKWIMDGVRLSELLIN--FIFL
LNIIRVLWSVKAALMLIPLLGTPNILQTITYVASFFYMFQG-FMVAVLYCFTN
>Hme_HMEL012068
YIEITGYIISFIAIIVALYIFKKFRRIHKHLFYSLLFETVLHLPTIC--EVLYVMAEYSV
AAVYSWIFIEGLHLFKTYCICGWTVPLLLTTIWTAVVWISWILQGPRVTVILCN--AVIL
VRVMKMVISVKAALFLLPILGLSNVLSIFCYTRQFIKSFQG-FLLTLIYCVD-
>Dpl_KGM08731
--------------------------------------------------TCYVIMECTC
SAMFAWMLIEGIYIFKIYCWFAWGVTIFFTTVWAFSTKPNWIMQAPRFVVIMIN--MVTL
VLILKRLYSVKVVTILTPLLGIVNILNMILYVSHFLRSFQG-CFLSLFYCLF-
>Isc_ISCW017309
YILLLFSLLSLIFLFATMFIFCYFRRVHQNLVLALMVHAVMLVVLSLPVVSILSLKMYAA
MASINWMFVEGLLLFKLYHAIGWGLPLTFILSWAYLMEQTWLLIGPRLVALLVN--FVFL
VNIIRILVAIKATVLLFPLLGITHLLFCIMIINAILQSSQG-IFVSVLYCFM-
>Isc_ISCW017314
--------------------------------------------------SILSLKMYAA
MASINWMFVEGLLLFKLYHAIGWGLPLVFIVAWAYLM---WLLIGPRLVALLVN--FVFL
VNIIRILVAIKATVLLFPLLGITHLLFCI------------------------
>Tur_tetur04g08940
NWTNYTQCLSLLSSFSFPLEFSRLQIIHRNLVFALIIHCVSLLIISSSIVLVLSLKMYSA
LASINWMFIEGLLLFKLYYAIGWGIPLFIILTWAYIVNKTWIITAPMILALLIN--STFL
VNIIRILVALKATILLFPLLGITHLLFCFMITNAILQSSQG-IFVSFFYCFG-
>Tur_tetur317g00010
----------------SSELECPRLRVHRNLVFALIIHCVSLLIISSSIVLVLSLKMYSA
LASINWMFIEGLLLFKLYYAIGWGIPLFIILTWAYIVNKTWIITAPMILALLIN--STFL
VNIIRILVALKATILLFPLLGITHLLFCFMITNAILQSSQ-------------
>Cel_Seb3
SVSLTLSFVSVILLVAAIVLFSIFDSIHKNLATAFVFRFAVLAIWTIVQTAILWFVIYFN
VASVMWMLIEGAFLWSLYLACGWGVPFVVVTAWALVHQYIWILAGTMGSALIMN--LIFL
LMIVVILVTIKATLLLVPLLGISNIPLFYMLGSAILQHSQG-IFIAVLYCFL-
>Ppa_PPA19689
------------------------------------------------------------
----------------------------------------WILAGTMGFALIMN--LIFL
LAIVVILVTIKATLLLVPLLGVSNIPLFYMLGSAILQHSQG-IFIAVLYCFL-
>Bma_Bm1_40745A
----------------------------------------------NVSLTLSIVSVALL
VASVMWMLIEGGYLNYAFLFCGWGVPFVVVVSWTIIHQRRWILSATMGLALILN--LLFL
LGIVLILVTVKSTLLLVPLLGVSNIPLFYMLGSAILQHSQG-IFIAVLYCFL-
>Hco_Hc_scaffold0394
SVSLTLSIVSVALLVAAILLFSIFDSIHKNLATAFVFRFAVLAIWTIVQSILWFVIYFQV
VASVMWMLIEGAYLWYLYMACGWGKLPMKFLDGYVNNYVFWILAGTMG------------
--------TIKATLLLVPLLGVSNIPLFYMLGSAILQHSQQGIFIAVLYCF--
>Min_MiV1ctg289
KVSLSLSVVSVCVLLAALVLFSAFDKNIQNLAAAFVLRFAILALWTFLNTSLLFGLIYFQ
VASVMWMLIEGVYLYFVYLFTGWVLPFLVVASWATIHERQWILAGTMG------------
--------TVKATMLLVPLLGVSNVPLFYMLGSAILQHSQ----ISQLYCFL-
>Tsp_EFV57875
VITLWLSVISAILMIASLATFIKLN-----------------------------------
---VLWMFLEGAYLFLIYIAVGWGLPVLFVLGWVLALELQWLLIGPMSVALGLN--FLFL
LVIVVVLVTIKATLLLVPLLGLTNLLLFYKG-----------IFVGIFYCFG-
>Ame_GB10993
IISKIGYTVSFFTLVIAFFILTVIKILHMHLFASFMFRAFMALMKDIVFVMFTSFWQYFI
LANYFWILMEGLYLIAVYICLGWGLPALFVLCWIVARLFIRIP---TMLSILIN--FVLF
VNIVRVLLWAKSTLVLVPLFGVHYTLFLGLFCDQLFASFQGFFVAVLYCFL--
>Rpr_RPRC011086
------------------------------------------------------------
------------------------------------------------------------
-------MWAKSTLLLVPLFGVHYALLIGLFCEQLFASFQ-------------
>Nvi_NV16892
CISKAGYAVSLSALVVAFCILASIKILHMHLFASFMVRAFTFLLKNLLFVAFTSIWQYCI
LANYSWILMEGLYLIAVYVVLGWGLPAVFVTTWVILRAVFQIIRLPTTFSVVIN--FILF
VNIVRVLMWARSTLVLVPLFGVHYSIFLGLFCDQLFASFQGFFVAVLYCFL--
>Tca_TC010267
VISETGYIVSFATLIIAFAIMLFIKILHMHLFASFILRALTFIVIKSTFVLLTSLWQYFI
TANYSWILMEGLYLIKWYVVMGWGLPLIIVGFWVAARLLVLIIGIPTMVSILIN--LLLF
MRISMVLYWVKSTLVLVPLFGVHYALFLALFCDLLFGSFQGFFVAILYCFL--
>Ame_GB30248
VATTMATKVCLWYSNPENIRESLCERVNLLGLRSRDYKNFESLLNKWLPVFASFIMRAFM
TLVKDWTFMEGLYLISLYVLMGWGLPVFVVVPWIIIRATILLIRIPIMISNLFN--FLLF
LNIVRALFWAKSTLVLVPLFGAHYTLFLGLFFDQLFVSFQGSFVALLYCLL--
>Ace_ACEP00006369
-------------------------RLHMHLFASFIMRAFMALLKDWSFIIITSLWQYFI
VANYSWTLMEGLYLIFLYIVLGWGLPVLVVVPWIIFRATILIIRIPMIICILFN--FLLF
LNIVRVLLWAKSTLVLLPLFGIHYTIYLGLFCDQLFASFQGAFVAFLYCLL--
>Dpu_DappuP41513
RISQVGYGVSLGTLLIALCILASFKTLHMHLFISFIMRAFMALLRDNLFVLVTSLWQYFI
MANYSWILMEGLYLITIYIILGWGLPFIFVSSWVVMRIIFLLIRGPITASILVN--LIFF
LHIAWVLLWAKSTLVLVPLFGVHYTVYCILVSDQLFASFQGFLVALLYCLM--
>Isc_ISCW014021
-ISQVGYGVSLGTLLIALCILASFKTLHMHLFISFIMRAFMALLRDNLFVVFTSFWHYVL
MANYCWILMEGLYLILRYVALGWG------------------------------------
-----------------------------------------------------
>Phu_PHUM233900
GISHIGYGISLISLVMASLILLSFRTLHLHLFVSFIMRAFVTFLKEFLFESLTTIWQYFI
MANYSWILMEGLYMIFMYIILGWGLPIIFVISWALVRINLLIIRIPIIISVLVN--FGLF
LNIIRLLLLAKSTIVLAPLFGVHYTIFLGLFCDQLFASFQGFFVALFFCFL--
>Tur_tetur10g00830
LISKIGYSVSLLTLIIAFLILFCNKHLHLQLFLSFISRSLLTHVK-----LIIVVWQYSL
LANYNWLLMEGLYLILKYIILGWSLPVLFIIPWIIARSLYWIIRGPITISIILN--LIFF
INITRVLFWFKSTLVLVPLFGVHYALLLILYVDQLFTSFQGFFVALLYCFL--
>Tca_TC008110
NITQCGYILSTVSLIISLFVFIRIKKLHIHLFASFVMRALMSLIKDGLFIAIISLWNYFI
ISNYMFLLMEGAYLVVIYYSLGWGIPLLFIIPWIVLKAGNMLIDVPIGLTVVIN--FILF
TIIVRILFLIRAILILVPLFGIPYTISFVLFFDQTFTAFQGLFASLVYCLL--
>Tsp_EFV57580
LIGVIGYCASLVSLSLASAVFLHFKAFMCLLQYSLFRNGKTTLFDGDLTISIITMWNYSL
IASYFWQLMEGMYLVILYVLLGWGLPMIIMVPWIVVRLKDLRG--PIMLTIVIN--FILC
MNICR------------------------------------------------
>Nvi_NV24662
ILDQIGYGISILSLVIALSIFAIFSKVHINLFTAMLLQSLMSLTQNFFYGTLMTLSHYFE
LTIFTWLLIEGWYFIIPHILAGW-----VMIPWVLVHIYSNIVAIPILLIVLVN--LCFF
ILNVRIIFWIKSSLMLVPLFGTYDILYGILLIVRLICSFQGCIVAALYCFS--
>Nvi_NV24008
MVVRLGYAVSTFALSIALSIFTLRPKIHTHFFVSLALQAITWLTQGMIYGALMTLGNYFE
LCSFSWILMESWYFVKPLIICGWGLPVIVMIPYLITYSLANIVAVPILLMVLIN--CSFF
VLNVKVLFWFRSTLMLVPLFGAHDIFFCMYNAVRVVCAFQGLLVSILYCFI--
>Nvi_NV11142
VTSQLIYLLSFLVLAVALVLFLLFKRLHMHMLSATIMQVVMWLMHSVLFDVLAGLERYFE
TTSLFWLLMEGWFLIKRYVIIGWGVPIIVTSPWMVYHVYSYLIAVSAFLTFVIN--LYFF
VEISKVLYWVRSTFMLVFLFGAQNALYVAASFQSNKPRLQGIFVAFIYCFL--
>Hco_Hc_scaffold1076
LAGIIAFSISVVCLIPAIFILWFFRIVHRHLLTSFVLSGLFYLFNCFFFVLFLVQLRFLR
LATFSWMLAEGVHLLTIYKLLCWGVPAVIAVVYGVLRESLIIIP----------------
--------AVRAAVILIPVFGLQFLFTIYAVILIPVFGLQFLFTIYRLSIE--
>Ppa_PPA02324
FAGVFSYAISVIAIIPAVVILSVFRVIHKHLLISFLLLGIFYLFTSFMFILFLTQLRFLR
LSTFSWMLAEGVYLLIVYKIVCWGFPLLISIVYGVLRLQLVMFPSLFCITLNL-------
ILVTVILYAVRAALMLVPVFGLHFLFTIYQIMNLIMDGLQGFAVSIILCYA--
>Cel_Seb2
LAGLLTYSASVIFLIPAVFLLTLLRILHRHLLISCLLYGAFYLITVSLFVLFSIQLRYLR
LTNFTWMLAEAVYLLRSYKVICWGVPGVITVVYIFVRSLNIITPSLLAMGVNL-------
LLLGLIVYAVRGALMLIPVFGVQQLLTIYQVTDQSLNGLQGMFVSFIVCYT--
>Isc_ISCW003092
HYSIGLLALSVLSLIPALVVFNWYKSIHKHLCFSVMMCGTFYIIDHAVFTLLTALNRYFM
VSQYSWMLCEGCYLLKVYYGVGWGAPVVLVIIYSVLRATKYVFTGPILAALAVN--IFFM
THVVYILVVLRAVLILIPIFGCHFILTTFQYAEWTIVGLQGLFVSLIFCYF--
>Tur_tetur18g02640
RYLIVTHLTSVTFIIPALYIFLYYRKIHVHLLISLLSYSILMSLLTLDMICLSVLVKYFR
STTYFWMFNEAFYLLKSLIALAYGVPLLTNTSYIIVRFISWIINGPNLSVLVIN--FIFL
ISVLREICSLRAASLLLPLYGLHYLFIVYHYASITLDGLQGSIVSILYCFL--
>Phu_PHUM15970
YVTIGSYALSVIALVPALIIFQKFRILHKNLFASLLFHCSTQIAFNSEFIALLVATKYFR
LTNYFWMFCEGFYLYTMYSIIGWGVPIIPVAIFIAFRKAIWALHLPCLLSLLVL--LIFL
VNIIRILVSVKATLVLVPLFGIHFLFTLYAYIRSTFDGLQGFLVAVIFCYV--
>Dpu_DappuP328650
HVHLYAYAVSVATLLPAIFIFYSYKRLHKNMFISILLNSILVIVFKVFMILMLITVKYLR
LTNYAWMFCEGFYLFSVFYVIGWVLPLFPTGIYAIIRSIWWVLNTPCLFSLVVN--LIFL
VNIIRILVAVRATLVLVPLFGLHFVVTIYHYANALLDGLQGFLVAIIFCYG--
>Bmo_BNGRB3
RFHIAMLSISVASCLPAVFIFFFYKALHRNLLIAIILRNTFVIISRNEIYFLAIGERVAG
NAVFVCMLVEGIYLIKSLYAIGAVIAVAPVIAWVAVMAVHWILDVPRVAILLVN--TVLF
GDILRVLLTTKATLFLMPLFGTQFLLTAFYYVSYTVEGLQGFVVAILYCYI--
>Dpl_KGM06692
KFYVAMLGVSVVTCLPAVFIFFFYKALHRNLLIAIIIRNIFVIISRSAIYVVSIFERAAS
NAVFVCMLVEGIYLIKSLYAIGWPLPSVPSGIYVVVKSPRWSLDGPRVLVLLVN--TLLF
ADVLRVLLTTKATLFLIPIFGTQFLFTAIYFVAYSIEGLQGFIVAMLYCYV--
>Hme_HMEL008977
RFHIAMLALSTVACVPAVCIFLFYKALHRNLMIAIIVRNVLVMISRNEIYVLAVAERTAA
NAVFLCMLVEGIYLFSARFYLLWVLPLFPTGIYAIIRSIWWALDAPRLFILVVN--TVLF
IDVLRVLLTAKATLFLMPIFGTQFIFTAIYFIAYVMEGLQGFVVAMLYCYV--
>Tca_TC001222
RFHIIVLSVAAVLSAPAVAIFYSFRALHRNLILVIIIKNLLVVITKE-------------
--------------SRFVYCAFFVLSCCPALIWALLRG--LHTDAFRLTILTVN--FVLL
VDIIRVLKTLRVTLFLVPLFGVHIVITVYYFATYLIEGLQGVLVAFLFCY---
