# Supplementary material for: Nematode and Arthropod Genomes Provide New Insights into the Evolution of Class 2 B1 GPCRs
Source: PLoS One. 2014 Mar 20;9(3):e92220. doi: 10.1371/journal.pone.0092220 (PMC3961327; doi:10.1371/journal.pone.0092220)
Supplement: File S2 — Maximum likelihood phylogenetic tree of the nematode and arthropod Class 2 B1 receptors in Newick format. (NWK) [file pone.0092220.s015.nwk]

(((((((Tca_TC001222:0.63450000,(Hme_HMEL008977:0.14820000,(Dpl_KGM06692:0.15390000,Bmo_BNGRB3:0.27010000)44:0.16920000)82:0.34080000)94:0.66400000,Dpu_DappuP328650:0.11610000)55:0.17310000,Tur_tetur18g02640:1.10800000)21:0.07984000,Phu_PHUM15970:0.53340000)25:0.16780000,(Isc_ISCW003092:0.78700000,(Ppa_PPA02324:0.22460000,(Cel_Seb2:0.53010000,Hco_Hc_scaffold1076:0.43450000)57:0.09655000)100:0.67880000)86:0.26910000)65:0.29850000,(((Bmo_BNGRB4:0.38300000,Dpl_KGM02552:0.16920000)93:0.13840000,((Api_ACYPI009569:0.30430000,Rpr_RPRC004753:0.37930000)60:0.09846000,(Tca_TC013321:0.23600000,(Dme_HecR:0.47920000,((Cqu_CPIJ011559:0.14160000,Aae_AAEL006490:0.10360000)63:0.01837000,Aga_AGAP001175:0.09710000)94:0.16390000)72:0.13840000)61:0.06267000)61:0.06388000)86:0.09581000,(((Tca_TC002694:0.44740000,(Bmo_BNGRB1:0.15680000,(Hme_HMEL004721:0.10480000,Dpl_KGM05922:0.08994000)77:0.05080000)100:0.33830000)45:0.02017000,(((Api_ACYPI00722:0.20850000,Rpr_RPRC009814:0.31970000)72:0.10300000,(Phu_PHUM428070:0.23410000,(Ace_ACEP00013798:0.06909000,(Nvi_NV14697:0.09816000,Ame_GB12975:0.06463000)78:0.04863000)92:0.08847000)28:0.04445000)22:0.03183000,(Dme_DH31R1:0.18110000,((Aae_AAEL010043:0.08509000,Cqu_CPIJ014419:0.08356000)62:0.05621000,(Aga_AGAP009770:0.03250000,Ada_ADAR009785:0.04708000)99:0.12000000)90:0.09615000)93:0.12610000)58:0.06347000)97:0.31780000,(((Dpu_DappuP6211:0.35450000,Tur_tetur15g02300:0.27430000)38:0.07786000,Isc_ISCW012970:0.38260000)18:0.03708000,(Rpr_RPRC004735:0.11010000,Api_ACYPI001361:0.09046000)100:0.32820000)13:0.03603000)38:0.06612000)94:0.28450000)52:0.03492000,(((Nvi_NV11142:0.85390000,(Nvi_NV24008:0.51880000,Nvi_NV24662:0.36620000)99:0.34340000)98:0.33280000,((Tsp_EFV57580:0.87410000,Tca_TC008110:0.55580000)65:0.14710000,(Tur_tetur10g00830:0.36460000,(((Phu_PHUM233900:0.31760000,(Ace_ACEP00006369:0.07934000,Ame_GB30248:0.80360000)74:0.19050000)29:0.02031000,(((Nvi_NV16892:0.16880000,Rpr_RPRC011086:0.25720000)34:0.03807000,Tca_TC010267:0.43560000)16:0.04933000,Ame_GB10993:0.12950000)47:0.15340000)37:0.04252000,(Isc_ISCW014021:0.15030000,Dpu_DappuP41513:0.01998000)98:0.25610000)74:0.14010000)46:0.08291000)61:0.15540000)79:0.47350000,(((((Tsp_EFV61832:0.16210000,(((Bma_Bm115090:0.15320000,Hco_Hc_scaffold1996:0.25680000)22:0.00000000,Cel_Pdfr1:0.11330000)29:0.01607000,Min_MIV1CTG690:0.52100000)94:0.27540000)94:0.48020000,Api_ACYPI46431:0.73130000)35:0.06430000,(((Rpr_RPRC009680:0.18620000,(Dme_PDFR:0.24440000,(((Nvi_NV24834:0.11150000,(Ace_ACEP00016601:0.05842000,Ame_GB14562:0.06665000)60:0.08289000)80:0.10020000,(Phu_PHUM127410:0.18940000,Tca_TC013682:0.51500000)6:0.04520000)7:0.02046000,((Ada_ADAR2072_2073:0.12410000,(Cqu_CPIJ009749:0.04394000,Aae_AAEL009024:0.01380000)83:0.02160000)64:0.01569000,Aga_AGAP003654:0.05657000)97:0.09678000)1:0.01611000)4:0.02548000)14:0.02547000,(Bmo_BNGRB2:0.12930000,(Dpl_KGM08731:0.68960000,Hme_HMEL012068:0.77910000)48:0.22330000)24:0.20280000)12:0.08954000,Dpu_DappuP309887:0.28380000)38:0.11090000)75:0.39740000,(((Tur_tetur317g00010:0.01796000,Tur_tetur04g08940:0.02759000)100:0.48720000,(Isc_ISCW017314:0.01026000,Isc_ISCW017309:0.02842000)87:0.10660000)95:0.34040000,(Tsp_EFV57875:0.53350000,((Min_MiV1ctg289:0.29500000,Bma_Bm1_40745A:0.11460000)77:0.07291000,(Cel_Seb3:0.09459000,(Hco_Hc_scaffold0394:0.24790000,Ppa_PPA19689:0.00000000)27:0.00000000)60:0.06222000)100:0.44520000)100:0.39860000)98:0.40530000)51:0.18060000,((((((((((Ace_ACEP000154:0.13370000,Nvi_NV11249:0.19340000)45:0.03976000,Ame_GB10976:0.18270000)55:0.16050000,Rpr_RPRC000578:0.26990000)20:0.06008000,Phu_PHUM132710:0.41550000)3:0.03843000,(Dpu_DappuP58251:0.00499000,Dpu_DappuP62157:0.02560000)99:0.29570000)4:0.02303000,(((Tur_tetur01g03970:0.43470000,Tur_tetur01g00270:0.17540000)83:0.11960000,(((Isc_ISCW019312:0.25170000,Isc_ISCW007036:0.14620000)58:0.03317000,Isc_ISCW007612:0.10040000)54:0.04834000,Isc_ISCW019068:0.04728000)83:0.08510000)91:0.30500000,Api_ACYPI54924:0.28380000)15:0.04856000)3:0.06854000,((Dpl_KGM20522:0.14520000,((Hme_HMEL002706:0.00000000,Hme_HMELO14214:0.21790000)37:0.05875000,Bmo_BGIBMGA001910:0.01494000)37:0.00000000)91:0.29280000,(Dme_DH44R2:0.34650000,((((Aae_AAEL008292:0.09519000,Aga_AGAP005464:0.02990000)50:0.03204000,Cqu_CPIJ008822:0.07865000)81:0.04305000,Ada_ADAR2980_9352:0.01499000)99:0.16750000,(Dme_DH44R1:0.15730000,((Aae_AAEL8287_5894:0.00364000,Cqu_CPIJ008821_8820:0.05611000)58:0.02087000,Aga_AGAP005465:0.02098000)97:0.09302000)51:0.02228000)93:0.10910000)67:0.09691000)61:0.17250000)3:0.04350000,Tca_TC007104:0.15500000)20:0.12070000,TcaTC012799:0.36790000)38:0.03202000,Api_ACYPI00733:0.85990000)62:0.36470000)35:0.08196000)52:0.13260000);
