# Supplementary material for: Nematode and Arthropod Genomes Provide New Insights into the Evolution of Class 2 B1 GPCRs
Source: PLoS One. 2014 Mar 20;9(3):e92220. doi: 10.1371/journal.pone.0092220 (PMC3961327; doi:10.1371/journal.pone.0092220)
Supplement: File S3 — Sequences used to construct the Maximum likelihood phylogenetic tree of the nematode, arthropod and human Class 2 B1 receptors in FASTA format. (NWK) [file pone.0092220.s016.nwk]

>Dpu_DappuP62157
TIYFTGYTVSIVALTLAIWIFIHFKTIHTHLLITYVMADLLWIVTATLQLIIVIFLHYFH
LTNFFWMFVEGFYLLRIYALIGWGIPLPVVIVWAVVKANWWIYMTPAIVVLFVNILFLVK
IMWVLIGSKALLVLIPLLGLTYVLVIASHIRAVLLSTQGFLVTLFFCFL
>Dpu_DappuP58251
TIYFTGYTVSIVALTLAIWIFIHFKTIHTHLLITYIMADLLWIVTATLQLIIVIFLHYFH
LTNFFWMFVEGFYLLRIYAFIGWGIPLPVVIVWAVVKDLEWIYMTPAIVVLFVNILFLVK
IMWVLIGSKALLVLIPLLGLTYVLVIASHIRAVLLSTQGFLVTLFFCFL
>Api_ACYPI54924
YFYYGGYTISLVALVAAVSIFVYFKTIHTNLMCTYILSDFTWILTSTLQELFTFSLHYFV
LTNFFWMFVEGLYLLRVYMFIGWGFPLVIMIVWGVSKIITWIYQGPAIIVLIVNLVFLSK
IMWVLIASKALLVLIPLLGVTYILTMVSYGRATLLSMQGFMVAIFYCFV
>Tca_TC007104
TIYFIGYTVSLVALLFAVYIFWKFKTIHMNLMCSYILADFMWIFVYSLQVFLIILLHYFH
LTNFFWMFVEGLYLPRIYAVIGWGGPILFVLVWGIAKSFTWIYQGPAIAVLIINVIFLCI
IMWVLIAAKALLVLIPLLGVTYILVIVDSIRAILLSTQGFTVALFYCFL
>Ame_GB10976
TIYFAGYSISLITLIIAVSIFLYCKNIHTNLMFTYILADFMWILNNVMQVAFLSLFHYFQ
LTNYFWMFVEGLYLLRLCLIIGWGIPVLFITMWCIAKSLDWFYQAPAILVLCVNVVFLFM
IMWVLIASKALLVLIPLG-VTYVLVLTSYARAVLLSSQGLFVALFYCFL
>Nvi_NV11249
NLYLIGYGLSLSTLIIAVIIYLYYRIIHTNLMFTYILANFLWILMIVSQVIFYSMYHYFQ
LTNYFWMFVEGLYLLKTCLFIGWGIPLIVVLVWGIIKALAWLYQVPAILVLCVNVIFLFM
IMWVLIAAKALLVLIPLLGVTYILMIAAYSRAVLLSSQGLLVALFYCFL
>Rpr_RPRC000578
TIYAVGYGFSLTALGLAVWIFLYYKTIHTNLMCTYILADLMWILSSIQVYVLFILLHYLI
LTNYFWMFVEGLYLLRAYLAIGWGIPVIIVIPSCLARAFIWIYMTSSIIVLAVNVIFLIM
IMWVLIATKALLVLIPLLGVTYILFIASYIRAFLLSTQGLMVALLYCFL
>Phu_PHUM132710
LLYYIGYSVSVVALLIAMFIFLYFKTIHTNLMFTYVMADFMWILTGILQNMLPLVLHYFH
VTTFFWMFVEGLYLTGVYVFIGWGIPLILIIIWGIVKAVAWIFKIPVLTVMALNSVFLVM
IMWVLIATKALLVLIPLLGITYILTIVYNMRAFMLSFQGFLVALFYCFL
>Aga_AGAP005465
IIYYTGYILSLVALSLAVIVFVYFKTIHANLFITYILSALLWIIILTLQLIFVTLLHYFT
LTNFFWMLVEGLYLFNMYAAIGWGGPAICVILWAIAKGITWIFQGPVCAVLIINLVFLIR
IMWVLIASKALLVLIPLLGITYLVVLAAIARALLLSTQGLSVSLFYCFL
>Dme_DH44R1
IIYYIGYTLSLVSLSLALIVFAYFKTIHANLFFTYIMSALFWILLLSVQIALITLFHFFT
LTNFFWMLVEGLYLFNIYASIGWGGPALFVVTWAVAKSLTWIYQGPVCAVLIINLTFLLR
IMWVLIAAKALLVLIPLFGITYLVVLAAVLRAVLLSTQGFSVSLFYCFL
>Aga_AGAP005464
LIYFVGYSISLAALVLAVAVLVYFKTIHVNLFLTYIMSSSLWILILSLQIFLVTLFHYFS
TTNFFWMLVEGLYLFRKYAIIGWGGPLIFVGAWAIAKPFFWIIQGPSCAVLVINLIFLLR
IMWVLIASKALLVLIPLLGITYLIVIYAITRAILLSTQGFVVSLLYCFL
>Aae_AAEL008292
VIYFVGYTISLLALFCAVTVLVYFKTIHVNLFVTYIMSSSLWIIILSQQLFLVTLFHYFS
TTNFFWMLVEGLYLFWKYSIIGWGGPLIFVGAWAIAKSFYWIIQGPSCAVLVINLIFLLR
IMWVLIASKALLVLIPLLGITYLVVIYAVTRAVLLSTQGLVVSLLYCFL
>Dme_DH44R2
IIYAGGYFLSFATLVVALIIFLSFKTIHANLFLTYITSALLWILTLFLQVTLVIMFQYFY
LTNFFWMFVEGLYLFIIYALIGWGCPAVCILVWSIAKAFAWIFKVPASLALLVNLVFLIR
IMWVLIASKALLVLIPLFGITYLLVLTEAIRAFLISTQGFFVALFYCFL
>Dpl_KGM20522
LIYLAGYTLSLAVLSLAVFVFLYFKTIHTNLMSTYILSACSWMLNLALQNILVICMHYFY
LTNFFWMLVEGLYLLKVYTTIGWGAPAIFITIWVIARCFVWIHKAPALVGLALNLFFLIR
IMWVLIATKALLVLIPLLGITNLLVLCDYTRAVMLSTQVCIELMKEIK-
>Isc_ISCW007612
TIYYIGYGMSLCALTIALWIFLYYKTIHVNLMVTYFLISITWITTATLQSFMYVVLTYLM
GTNFFWMFVEGLYLMHVYAFIGWGIPAVVVTIWAVTKAY-CVFIVPVILVLLTNIFFLSQ
IMWVLIAAKALLVLIPLLGVSYILVIWTYVQITLFSTQGFTVAVLYCFL
>Tur_tetur01g00270
TIYYFGYGLSLLALTTALFIFLYFKTIHTHLIVTYELFALTWIITATLQSFLYILLPYFT
GTQFFWMFIEGLYLIHFYATIGWGLPALVVLFWAPSKYFSSIFICPILFVLMLNIFFLCK
IMWVLIAAKALLVLTPLLGVTYILFLVTYLQATLYSTQGFTVSVFYCFL
>Tur_tetur01g03970
IVYYFGYGLSIVALFIALAILITFKTIHINLMLSYMFHALTWIATASLQDFLYILLTYFT
ASSFFWMFLEGLYLLILFALIGWGFPVILVTLWAPIKYLYLIYICPISIVLVVNLFFLGV
IIYVLVAVKALLVLTPLLGIAYILLLVTYIHATLNSTQGFTVAVLYCFL
>Isc_ISCW017309
YILLLFSLLSLIFLFATMFIFCYFRRVHQNLVLALMVHAVMLVVLSLPVVSILSLKMYAA
MASINWMFVEGLLLFKLYHAIGWGLPLTFILSWAYLMEQTWLLIGPRLVALLVNFVFLVN
IIRILVAIKATVLLFPLLGITHLLFCIMIINAILQSSQGIFVSVLYCFM
>Tur_tetur04g08940
NWTNYTQCLSLLSSFSFPLEFSRLQIIHRNLVFALIIHCVSLLIISSSIVLVLSLKMYSA
LASINWMFIEGLLLFKLYYAIGWGIPLFIILTWAYIVNKTWIITAPMILALLINSTFLVN
IIRILVALKATILLFPLLGITHLLFCFMITNAILQSSQGIFVSFFYCFG
>Cel_Seb3
SVSLTLSFVSVILLVAAIVLFSIFDSIHKNLATAFVFRFAVLAIWTIVQTAILWFVIYFN
VASVMWMLIEGAFLWSLYLACGWGVPFVVVTAWALVHQYIWILAGTMGSALIMNLIFLLM
IVVILVTIKATLLLVPLLGISNIPLFYMLGSAILQHSQGIFIAVLYCFL
>HS_CRF1
IINYLGHCISLVALLVAFVLFLRLRIIHWNLISAFILRNATWFVVQGWCRLVTAAYNYFH
VTNFFWMFGEGCYLKWMFICIGWGVPFPIIVAWAIGKYTDYIYQGPMILVLLINFIFLFN
IVRILMAVKATLVLLPLLGITYMLFFFIYFNSFLESFQGFFVSVFYCF-
>Ada_ADAR009785
LIYETGYCISLIAILLSLAILSYFRTLHMNLFASFACNNFLWLLWYRLVLTLHLVLHYFL
LSNYSWMLCEGFYLLKWLLALGWGSPIFFIVLYGFLRG-YKVFIVPVCSSMLLNLVFLFN
IMRVLLAFRATLLLVPLLGLQYILTPFETILASTSSFQGLFVAILFCFL
>Aga_AGAP009770
LIYETGYAISLIAILLSLAILSYFRTLHMNLFVSFACNNSLWLLWYRLVLTLHLVLHYFL
LTNYSWMLCEGFYLLKWLLALGWGSPAFFIVLYGFLRGYAKVFVGPVCISMLLNLVFLFN
IMRVLLAFRATLLLVPLLGLQYILTPFETMLACTSSFQGLFVAVLFCFL
>Cqu_CPIJ014419
TIYETGYSISLIALILSLGILSYFRTLHMNLFASFATNNTLWLLWYRMVLTLHLVLHYFL
ITNYAWMLCEGFYLVKWLVVLGWTVPACVIVLYGVLRGTYMVFIVPVCISMLLNLLFLCN
IVRVVLAFRATLLLVPLLGLQYMLTPFETISAFTASFQGLFVAVLFCFF
>Dme_DH31R1
LISEVGYGTSLLAILLSLAILGYFKTLHMNLFASFAANNSLWLVWYLLVMALHITLHYFL
LSNYSWMLCEGFYLVKWLIAFGWGSPAIVIFVYSMARGLGNILMVPVCISMFLNLLFLCN
IVRVVLAFRATLLLVPLLGLQYILTPFEIISAFTASFQGLCVAILFCFC
>Ame_GB12975
GLYEAGYAISLIALLLSLGILTYFRTLHMNLFASFAVNNALWLVWYRCIVLLHIVLHYFL
LTNYAWMLCEGFYLVKWLMILGWPVPAIIVTIYACLRATSNVLVYPVCVSTLLNVLFLFN
IVRVLLAFRATLLLVPLLGLHYLVIPFEVLSAITASFQGLCVAILFCFC
>Nvi_NV14697
VLYETGYTISLVALLVSLGILTYFRTLHMNLFASFAANNALWLIWYGSVVFLHVILHYFL
LTNYAWMLCEGFYLVKWLMALGWPIPAIIVTIYTVLRATSVVLIYPVCVSTLLNLLFLCN
IVRVLLAFRATLLLVPLLGLHYLVIPFGVMSAITASFQGLCVAILFCFC
>Phu_PHUM428070
QIYEIGYLISLIALLASLAIYTYFKTLHIHLFVSFAVNNALWLIWYRFILIFHVVLHYFL
MTNYSWMLCEGLYLVRWLFVLGWAIPGIAIIVYLSLRANGNVLVVPVFISMVLNLVFLCN
IVRVLMAFRATLLLVPLLGLHYLLTPFEVLSAITASLQGLCVATLFCFC
>Rpr_RPRC009814
NIYQAGYFISLLALLLSLFILSYFKTLHMNLFTAFAFNNFLWLLWYRLVICLHVILHYFL
LSCYAWMLAEGVYLVKVLTVLSWFVPIVFITLYTTLRLASTVLIILVATSMGLNFIFLCN
IMRVVVALRATLLLLPLLGLNYLLTPFELISAVTASFQGLCVATLFCFC
>Dpl_KGM05922
AVYETGYSVSLVALLVSLGILSYFKTVHMNLFTSFAFNNALWLAWYALVVLLNSTLQYAL
LTNYTWMLCEGLYLVRSLLAAGWLLPVLPAVIHAAR--RAPELAVLVCVAVLLNLAFLCN
IVRVLCALRATCLLAPLLGLQYLLTPFEYLSALTTSLQGLCVAVLYCFC
>Hme_HMEL004721
AVYETGYSVSLVALLLSLRCARITVTVHINLFASFALNNALWLAWYGLVVALNAALQYVL
LTNYTWMLCEGLYLVRALLAAGWLLPVPSALVNAAR--RGPELAVLVCLAVLLNLAFLCN
IVRVLCALRATCLLAPLLGLQYLLTPFEYVSALTTSLQGLCVAILYCFC
>Bmo_BNGRB1
VVYEAGYSVSLVALLLSLAILLYFRTVHMNLFGSFAVNNALWLAWYGLVVALNAVLQYAM
LTNYMWMLCEGMYLVRALVAAGWMLPLPCILIYATRRALDPELAVPVGLAVLLNLCFLCN
TVRVLCALRATCLLAPLLGLQYLLMPFEYATAAATSLQGLCVAVLYCFC
>Tca_TC002694
LIYCVGYGVSLVALLVSLALLTYFKTVHMNLFSSFAMNNFLWLLWYSLVVVLHVVLFTFL
ISNYSWMLCEGIYLLRCMLALGWGIPLLTTSIYAPVRSVLKILMVPVVITVFLNVIFLVN
IVRVLLALRATMLLVPLLGLNFLLTPFEVVSALTASLQGIQPFLMFFWY
>Tur-tetur15g02300
NLYIIGYSISVLALIISLIIFLSFKTIHKNLFISFIINNLMWIMWYTLVVMLHVVVNYFL
LANYSWTFCEGLYLMKWFYVIGWGIPLIFIGFYAGFRGLSWWYTGPVLVSFVLNLFFLVN
IVRVLVAVKATLILLPLLGLHFLVTPFEIVAALVASLQGLCVAILFCFC
>Dpu_DappuP6211
NVYIAGYSVSLIALVMSLAILIAFRYIHRNLFASFIINNAMWLLWYKCVAILHVLLHYFL
VSNYFWMFCEGLYLMKWFHLIGWALPAVVTSIYAGVR--AWILSGPVCLSMLTNAFFLVN
IVRVLVNCKATLILLPLLGLHYVVMPFQIVSAIFTSFQGLCVAFLFCFC
>Rpr_RPRC004735
MIYKGGYAISLAALTLSIFIFFYFKQIHKSLFISLAVNNLLWLIWYEAVALLHILVQYFL
VATYLWMFCEGLYLMPFLHLIGWGVPAILVTIYAILRMSNWTLSGPVLVSMIANFVFLIN
IVRLLLAVRATLILIPLLGLQYIVTPFQVTSALVASCQGLCVALLFCFC
>Tca_TC013321
HLFVIGYSISLAALVISLAIFFTFRRIHIQLFISFALNNLMWIIWYKEVVALHLVVHYLM
LANYMWMFCEGLHLMKWFFALGWGAPFIIVLIYSVVRIFIWILTAPVCISLLVSLIFLIN
VLRVILAARAALILIPLFGLQHILIPFQYVTVVVVTLQGLCVSCLFCFA
>Aga_AGAP001175
DIYIGGYTVSFLTLIISLCIFHSFRRIHIHLFTSLALSCLFWIVWYKFVVGLHILLHYLM
LVNYFWMFCEGLHLMRWFVTIGWILPMVLVSLYALVRNTQWLLTIPVCFSLVASLVFLIN
VVRVLLATRATLILIPLFGLQHILLPFQIGAALLISLQGLCVSCLFCFA
>Dme_HecR
ELYVKGYALSLLALLISIIIFLGFKRIHVHLFASLACTCVAWILWYRLVVGLHLVVHYFM
LVNYFWMFCEGLHLMRWFIVISWFSPIPIAIVYGLARHFSWIFSVPITLSLLASFIFLIN
VLRVIVAVRATIILVPLFGLQHFLLPYQMLSVVLVSLQGFVVSFLFCFA
>Rpr_RPRC004753
TIYVVGYYISFAALVLSLIIFLMFRAIHVQLFSSFAANNLMWIIWYKTVVVLHVILQYFM
VANYLWMFCEGLHLMRCIIVLSFRCSIIIRSKFPNSKTPKWILIVPVCLSLFASLGFLIN
VVRVLLAVRAALILVPLFGIHHILIPFEIFSALLVSLQGFCVSVLFCFV
>Dpl_KGM02552
EIYVGGYSISVAALILSLFIFFYFKRVHMNLFTAFALNNILWIVWYRVVVLLHIVTTYFM
VTGYTWMFCEGLHLMRCFLAIGWGLSLVIIIVYAVVRYHIWIITVPVVISLIASFVFLIN
VVRVLLAARAALILIPLFGLHFVLIPFQVVSALLTSLQGVCVAILFCFT
>Bmo_BNGRB4
NMYVGGYAISLIALILSLMIFVFLRRIHANLFISFILNNIMWIVWYKTVVSLHILTYYHM
MTSYMWMFCEGLHLVRSYCAIGWAIPALVVALYTGVRMQLWIIVIAVVIILTLSFLFLVN
VIRVLLAARATYFMIPLYGLHFILIPFQVVSALLTSLQGLCVSILFCFT
>Hs_CALR
YLAIVGHSLSIFTLVISLGIFVFFRTLHKNMFLTYILNSMIIIIHLVEVVILHFFHQYMM
ACNYFWMLCEGIYLLRWYYLLGWGFPLVPTTIHAITRAVYYIIHGPVMAALVVNFFFLLN
IVRVLVAVKATMILVPLLGIQFVVFPWDYVMHSLIHFQGFFVATIYCF-
>HS_CGRPR
YLTIIGHGLSIASLLISLGIFFYFKTLHKNLFFSFVCNSVVTIIHLTAVAVSQFIHLYLM
GCNYFWMLCEGIYLLMWYYFLGWGFPLIPACIHAIARSLYYIIHGPICAALLVNLFFLLN
IVRVLIAVRATLILVPLLGIEFVLIPWDYIMHILMHFQGLLVSTIFCF-
>Phu_PHUM15970
YVTIGSYALSVIALVPALIIFQKFRILHKNLFASLLFHCSTQIAFNSEFIALLVATKYFR
LTNYFWMFCEGFYLYTMYSIIGWGVPIIPVAIFIAFRKAIWALHLPCLLSLLVLLIFLVN
IIRILVSVKATLVLVPLFGIHFLFTLYAYIRSTFDGLQGFLVAVIFCYV
>Dpu_DappuP328650
HVHLYAYAVSVATLLPAIFIFYSYKRLHKNMFISILLNSILVIVFKVFMILMLITVKYLR
LTNYAWMFCEGFYLFSVFYVIGWVLPLFPTGIYAIIRSIWWVLNTPCLFSLVVNLIFLVN
IIRILVAVRATLVLVPLFGLHFVVTIYHYANALLDGLQGFLVAIIFCYG
>Bmo_BNGRB3
RFHIAMLSISVASCLPAVFIFFFYKALHRNLLIAIILRNTFVIISRNEIYFLAIGERVAG
NAVFVCMLVEGIYLIKSLYAIGAVIAVAPVIAWVAVMAVHWILDVPRVAILLVNTVLFGD
ILRVLLTTKATLFLMPLFGTQFLLTAFYYVSYTVEGLQGFVVAILYCYI
>Dpl_KGM06692
KFYVAMLGVSVVTCLPAVFIFFFYKALHRNLLIAIIIRNIFVIISRSAIYVVSIFERAAS
NAVFVCMLVEGIYLIKSLYAIGWPLPSVPSGIYVVVKSPRWSLDGPRVLVLLVNTLLFAD
VLRVLLTTKATLFLIPIFGTQFLFTAIYFVAYSIEGLQGFIVAMLYCYV
>Hme_HMEL008977
RFHIAMLALSTVACVPAVCIFLFYKALHRNLMIAIIVRNVLVMISRNEIYVLAVAERTAA
NAVFLCMLVEGIYLFSARFYLLWVLPLFPTGIYAIIRSIWWALDAPRLFILVVNTVLFID
VLRVLLTAKATLFLMPIFGTQFIFTAIYFIAYVMEGLQGFVVAMLYCYV
>Ppa_PPA02324
FAGVFSYAISVIAIIPAVVILSVFRVIHKHLLISFLLLGIFYLFTSFMFILFLTQLRFLR
LSTFSWMLAEGVYLLIVYKIVCWGFPLLISIVYGVLRLQLVMF--PSLFCITLNLILVT-
--VILYAVRAALMLVPVFGLHFLFTIYQIMNLIMDGLQGFAVSIILCYA
>Cel_Seb2
LAGLLTYSASVIFLIPAVFLLTLLRILHRHLLISCLLYGAFYLITVSLFVLFSIQLRYLR
LTNFTWMLAEAVYLLRSYKVICWGVPGVITVVYIFVRSLNIIT--PSLLAMGVNLLLLG-
--LIVYAVRGALMLIPVFGVQQLLTIYQVTDQSLNGLQGMFVSFIVCYT
>Isc_ISCW003092
HYSIGLLALSVLSLIPALVVFNWYKSIHKHLCFSVMMCGTFYIIDHAVFTLLTALNRYFM
VSQYSWMLCEGCYLLKVYYGVGWGAPVVLVIIYSVLRATKYVFTGPILAALAVNIFFMTH
VVYILVVLRAVLILIPIFGCHFILTTFQYAEWTIVGLQGLFVSLIFCYF
>Aae_AAEL009024
TLEIVGFSLSLIALIISLVIFCRFRRIHKNLFVAMVIQVIIRLTLYIDQAASYILLEYAR
TCMFMWMFIEGLYLHTLYAMVGWGGPVALTAIWAVTTAQYWILEGPRLAVVLLNFIFLLN
IIRVLIAVRAAVVLVPLLGITNLLNMTSYVTHFLTSFQGFFIALLYCFL
>Cqu_CPIJ009749
TLEIVGFSLSLAALIISLVIFCRFRRIHKNLFVAMVIQVIIRLTLYIDQVASYILLEYAR
TSMFMWMFIEGLYLHALYAFVGWGGPVALAAIWAITTAHYWILEGPRLAVVLLNFIFLLN
IIRVLIAVRAAVVLVPLLGITNILNMTSYVTHFLTSFQGFFIALLYCFL
>Aga_AGAP003654
TLETVGFSLSLIALIVSLVIFCKFRRIHKNLFVAMVIQVVIRLTVYIDQAASYVLLEYAR
TCMFMWMFIEGLYLHKLYAIVGWGGPLILTVIWAIITAQYWILEGPRLAAVVLNFIFLLN
IIRVLIAVRAAVVLVPLLGITNILNMTSYVTHFLSSFQGFFIALLYCFL
>Rpr_RPRC009680
TLEIYGFSISLAALFISLYIFSHFRKIHKNLFAAMVAQAVIRLTLYVDQAASYVLLEYAR
TAMFMWMFIEGLYLYKLYTSLGWGAPVIMTSAWAVTLAVQWILEGPRFAVVILNFLFLLN
IIRVLVAVRAAVVLLPLLGITNLANMLSYATHFLTSFQGFFVAALYCFL
>Ame_GB14562
TLEFVGLSISLVALFASLAIFCRFRRIHKNLFVAMVVQVLIRLTIYIDIEASYALLEYAK
TAMFMWMFIEGLFLYRMYRFIGWGCPVMMTLIWATITAFYWILEGPRFAVILLNFLFLLN
IVRVLVAVRAAVVLLPLLGITNVLFMISYSTHFLQSFQGLFIATLYCFL
>NV24834
YLEFVGLSISLTALLISLSIFCRFRRIHKNLFVAMVIQVVIRLTLYVDQAASYVLLEYAR
TAMFMWMFIEGLFLYRTYRLVGWGYPIAMTLTWAIVTAFYWILEGPRMAVILVNFLFLLN
IIRVLVAVRAALVLLPLLGITNLISMASYTTHFLTSFQGLFIATLYCFL
>Dme_PDFR
TLEIVGLCLSLFALIVSLLIFCTFRKIHKNLFVAMVLQVIIRLTLYLDQFASYVLLEYAR
TAMFMWMFIEGLYLLKFFSRLGWCVPILMTTVWARCTVMYWILEGPRLAVILLNFCFLVN
IIRVLVAVRAAIVLLPLLGITNLLHQLSYGTHFLTSFQGFFIALIYCFL
>Phu_PHUM127410
TLEIVGFSVSLIALLFSLAIFFRFRRIHKNLFIAMEIQVVVRLSLYIDQVISYILLEYAR
TAMFMWMFVEGLYLYTMYSIIGWGSPIIITSAWILVMITYWILEGPRLTVVVLNFLFLLN
IIRVLVAVRATAVLLPLLGITNIISMSSYGTHFLTSFQGFFIAFLYCFL
>Bmo_BNGRB2
YLEIFGFTLSFIALSISLYIFIHFRRIHKHLFGAMLVQVLIRLTVYIDQAGSYVLLEYAT
SAMFLWMFMEGLYLYQWYCVWAWGAPVVITSIWTILTALKWIVQGPRLIVILINFVFLLN
ILRVLIAVRAALVLLPLLGITNIMNMFSYLTHFLRSFQGFFIALIYCFL
>Dpu_DappuP309887
VLELTGLTVSLISLMISLFIFTYFRRIHKNLFAAIGIQVIIRMTLYLDQAWFYIVLEYAR
TTMFVWMFIEGLFLHKLYLALGWGIPIILTAIWAAFTATHWILEGPRLTIIFINLLYLLN
ILRVLVSVKAAMVLLPLLGITNALVMISYSSHFLTSFQGFFVALLYCFL
>Api_ACYPI46431
VIEVVGCLVSIISLIISLCIFIRHKKIHMNLFVALSLQMFIKLILNIDKLGSQVILEWSK
TASFMWMYNEGVYLNFRMYLFGWGLPALMTSVWLLVTMVYWILEGPRMIILVVNLIILII
VLRELLVSKAAIALVPLLGITNFILVISYSAHILHSFQGLMVSILYCFM
>Cel_Pdf1
KLEFVGLGLSLVSLILAISIFSYFRLLHLHLMIAMLMVVILRLVLYIDLIGMFFFLEYFK
TVTFCWMFLEGIYLLLPYFIAGYGIPLVHTMLWLLVVLIKWILDGPRMAELVINLFFICN
VIRVLYSVKAAMMLLPLLGVPNIMQTITYTASFTYMYQGLMVASIYCFT
>Tsp_EFV61832
NLEFVGLALSFVGLITAIIIFSVFRQVHLQLMLAILLTVVIRLVLYVDQIAFYVALEYGK
TVAFAWMFIEGFYLMLKYIIAGWGIPLIHVSVWLIVVIVKWIMDGVRLSELLINFIFLLN
IIRVLWSVKAALMLIPLLGTPNILQTITYVASFFYMFQGFMVAVLYCFT
>Hme_HMEL012068
YIEITGYIISFIAIIVALYIFKKFRRIHKHLFYSLLFETVLHLPTICEVL--YVMAEYSV
AAVYSWIFIEGLHLFKTYCICGWTVPLLLTTIWTAVVWISWILQGPRVTVILCNAVILVR
VMKMVISVKAALFLLPILGLSNVLSIFCYTRQFIKSFQGFLLTLIYCVD
>Tur_tetur18g02640
RYLIVTHLTSVTFIIPALYIFLYYRKIHVHLLISLLSYSILMSLLTLDMICLSVLVKYFR
STTYFWMFNEAFYLLKSLIALAYGVPLLTNTSYIIVRFISWIINGPNLSVLVINFIFLIS
VLREICSLRAASLLLPLYGLHYLFIVYHYASITLDGLQGSIVSILYCFL
>Ame_GB10993
IISKIGYTVSFFTLVIAFFILTVIKILHMHLFASFMFRAFMALMKDIVFVMFTSFWQYFI
LANYFWILMEGLYLIAVYICLGWGLPALFVLCWIVAR---LFIRIPTMLSILINFVLFVN
IVRVLLWAKSTLVLVPLFGVHYTLFLGLFCDQLFASFQGFFVAVLYCFL
>Nvi_NV16892
CISKAGYAVSLSALVVAFCILASIKILHMHLFASFMVRAFTFLLKNLLFVAFTSIWQYCI
LANYSWILMEGLYLIAVYVVLGWGLPAVFVTTWVILRAVFQIIRLPTTFSVVINFILFVN
IVRVLMWARSTLVLVPLFGVHYSIFLGLFCDQLFASFQGFFVAVLYCFL
>Tca_TC010267
VISETGYIVSFATLIIAFAIMLFIKILHMHLFASFILRALTFIVIKSTFVLLTSLWQYFI
TANYSWILMEGLYLIKWYVVMGWGLPLIIVGFWVAARLLVLIIGIPTMVSILINLLLFMR
ISMVLYWVKSTLVLVPLFGVHYALFLALFCDLLFGSFQGFFVAILYCFL
>Dpu_DappuP41513
RISQVGYGVSLGTLLIALCILASFKTLHMHLFISFIMRAFMALLRDNLFVLVTSLWQYFI
MANYSWILMEGLYLITIYIILGWGLPFIFVSSWVVMRIIFLLIRGPITASILVNLIFFLH
IAWVLLWAKSTLVLVPLFGVHYTVYCILVSDQLFASFQGFLVALLYCLM
>Phu_PHUM233900
GISHIGYGISLISLVMASLILLSFRTLHLHLFVSFIMRAFVTFLKEFLFESLTTIWQYFI
MANYSWILMEGLYMIFMYIILGWGLPIIFVISWALVRINLLIIRIPIIISVLVNFGLFLN
IIRLLLLAKSTIVLAPLFGVHYTIFLGLFCDQLFASFQGFFVALFFCFL
>Ame_GB30248
VATTMATKVCLWYSNPENIRESLCERVNLLGLRSRDYKNFESLLNKWLPVFASFIMRAFM
TLVKDWTFMEGLYLISLYVLMGWGLPVFVVVPWIIIRATILLIRIPIMISNLFNFLLFLN
IVRALFWAKSTLVLVPLFGAHYTLFLGLFFDQLFVSFQGSFVALLYCLL
>Tca_TC008110
NITQCGYILSTVSLIISLFVFIRIKKLHIHLFASFVMRALMSLIKDGLFIAIISLWNYFI
ISNYMFLLMEGAYLVVIYYSLGWGIPLLFIIPWIVLKAGNMLIDVPIGLTVVINFILFTI
IVRILFLIRAILILVPLFGIPYTISFVLFFDQTFTAFQGLFASLVYCLL
>Hs_VPAC1
TGYTIGYGLSLATLLVATAILSLFRYIHMHLFISFILRAAAVFIKDLALFAAMVFFQYCV
MANFFWLLVEGLYLFWGYILIGWGVPSTFTMVWTIARIHFWIIKGPILTSILVNFILFIC
IIRILLLARSTLLLIPLFGVHYIMFAFMVFELVVGSFQGFVVAILYCF-
>HS_PACAP
ALYTVGYSTSLVTLTTAMVILCRFRFIHMNLFVSFMLRAISVFIKDWILYAVMVFFHYCV
VSNYFWLFIEGLYLFYWYTIIGWGTPTVCVTVWATLRLYFWVIKGPVVGSIMVNFVLFIG
IIVILVLARSTLLLIPLFGIHYTVFAFLVFELGLGSFQGFVVAVLYCF-
>HS_SCTR
VMYTVGYSSSLVMLLVALGILCAFRYIHMHLFVSFILRALSNFIKDAGCKLVMVLFQYCI
MANYSWLLVEGLYLLQGFVAFGWGSPAIFVALWAIARSIWWIIRGPVILSILFNFILFIN
ILRILMLARSTLLLIPLFGIHYIVFAQLFFELALGSFQGLVVAVLYCF-
>HS_PTH1R
MIYTVGYSVSLASLTVAVLILAYFRYIHMHLFLSFMLRAVSIFVKDAGCRVAVTFFLYFL
ATNYYWILVEGLYLLWGFTVFGWGLPAVFVAVWVSVRNKKWIIQVPILASIVLNFILFIN
IVRVLALLKSTLVLMPLFGVHYIVFMQMHYEMLFNSFQGFFVAIIYCF-
>HS_GHRHR
IIYTVGHSISIVALFVAITILVALRYVHTQLFTTFILKAGAVFLKDAALFVSVAASHFAT
MTNFSWLLAEAVYLFWWLVLAGWGLPVLFTGTWVSCKLAFWIIKGPIVLSVGVNFGLFLN
IIRILVLSKSTLFLIPLFGIHYIIFNFLPLELGLGSFQGFIVAILYCF-
>Hs_GCGR
VMYTVGYSLSLGALLLALAILGGLSAIHANLFASFVLKASSVLVIDGLLRVAAVFMQYGI
VANYCWLLVEGLYLFSLYLGIGWGAPMLFVVPWAVVKCLFWILRFPVFLAILINFFIFVR
IVQLLVLAKSTLTLIPLLGVHEVVFAFLFFDLFLSSFQGLLVAVLYCF-
>HS_GIPR
VMYTVGYSLSLATLLLALLILSLFRYIHINLFTSFMLRAAAILSRDAACRTAQIVTQYCV
GANYTWLLVEGVYLFRYYLLLGWGAPALFVIPWVIVRAIWWIIRTPILMTILINFLIFIR
ILGILLLARSTLTLVPLLGVHEVVFAKLGFEIFLSSFQGFLVSVLYCF-
>Nvi_NV24008
MVVRLGYAVSTFALSIALSIFTLRPKIHTHFFVSLALQAITWLTQGMIYGALMTLGNYFE
LCSFSWILMESWYFVKPLIICGWGLPVIVMIPYLITYSLANIVAVPILLMVLINCSFFVL
NVKVLFWFRSTLMLVPLFGAHDIFFCMYNAVRVVCAFQGLLVSILYCFI
>Nvi_NV11142
VTSQLIYLLSFLVLAVALVLFLLFKRLHMHMLSATIMQVVMWLMHSVLFDVLAGLERYFE
TTSLFWLLMEGWFLIKRYVIIGWGVPIIVTSPWMVYHVYSYLIAVSAFLTFVINLYFFVE
ISKVLYWVRSTFMLVFLFGAQNALYVAASFQSNKPRLQGIFVAFIYCFL
