# Supplementary material for: Nematode and Arthropod Genomes Provide New Insights into the Evolution of Class 2 B1 GPCRs
Source: PLoS One. 2014 Mar 20;9(3):e92220. doi: 10.1371/journal.pone.0092220 (PMC3961327; doi:10.1371/journal.pone.0092220)
Supplement: File S4 — Maximum likelihood phylogenetic tree of the nematode, arthropod and human Class 2 B1 receptors in Newick format. (NWK) [file pone.0092220.s017.nwk]

(((((((((Tca_TC007104:0.24300000,(Phu_PHUM132710:0.39300000,(Rpr_RPRC000578:0.26570000,(Nvi_NV11249:0.24130000,Ame_GB10976:0.16290000)98:0.13940000)68:0.08106000)19:0.00857000)22:0.01492000,Api_ACYPI54924:0.27670000)35:0.03883000,(Dpu_DappuP58251:0.00000000,Dpu_DappuP62157:0.01248000)100:0.25200000)45:0.03766000,(Dpl_KGM20522:0.42910000,(Dme_DH44R2:0.30070000,((Aae_AAEL008292:0.08820000,Aga_AGAP005464:0.02514000)100:0.21660000,(Dme_DH44R1:0.15130000,Aga_AGAP005465:0.10200000)70:0.04008000)87:0.12410000)70:0.08316000)83:0.15660000)58:0.08949000,(Isc_ISCW007612:0.23130000,(Tur_tetur01g00270:0.20020000,Tur_tetur01g03970:0.42820000)69:0.07245000)93:0.22360000)100:0.30750000,HS_CRF1:0.74210000)57:0.10720000,(((Api_ACYPI46431:0.69490000,(Tsp_EFV61832:0.18490000,Cel_Pdf1:0.36560000)100:0.41920000)47:0.08091000,(Dpu_DappuP309887:0.30710000,((Bmo_BNGRB2:0.12590000,Hme_HMEL012068:0.90190000)32:0.18490000,(((Phu_PHUM127410:0.20050000,(NV24834:0.10880000,Ame_GB14562:0.15530000)95:0.09198000)60:0.03588000,(Aga_AGAP003654:0.06447000,(Cqu_CPIJ009749:0.03976000,Aae_AAEL009024:0.01540000)87:0.03547000)97:0.07964000)41:0.03342000,(Dme_PDFR:0.23910000,Rpr_RPRC009680:0.17740000)25:0.02216000)54:0.02874000)22:0.06366000)33:0.10220000)95:0.46330000,(Cel_Seb3:0.83930000,(Tur_tetur04g08940:0.42540000,Isc_ISCW017309:0.17360000)99:0.31300000)96:0.36550000)28:0.07026000)48:0.11840000,(((Nvi_NV11142:0.90720000,Nvi_NV24008:0.83060000)90:0.42640000,(Tca_TC008110:0.71010000,(((Ame_GB30248:1.05100000,Phu_PHUM233900:0.30350000)38:0.00097000,(Ame_GB10993:0.14910000,(Nvi_NV16892:0.17460000,Tca_TC010267:0.38830000)38:0.03806000)60:0.12950000)17:0.01854000,Dpu_DappuP41513:0.23730000)28:0.08651000)50:0.10920000)54:0.18870000,(HS_PTH1R:0.35500000,((HS_SCTR:0.22080000,(HS_PACAP:0.33520000,(Hs_VPAC1:0.18120000,HS_GHRHR:0.63850000)34:0.05098000)55:0.07614000)40:0.04476000,(HS_GIPR:0.22830000,Hs_GCGR:0.35000000)96:0.27970000)61:0.13350000)88:0.21290000)83:0.36520000)52:0.09490000,(((HS_CGRPR:0.21040000,Hs_CALR:0.21110000)100:0.61390000,(((Bmo_BNGRB4:0.34400000,Dpl_KGM02552:0.18300000)79:0.11550000,((Rpr_RPRC004753:0.40950000,Tca_TC013321:0.21820000)45:0.05634000,(Dme_HecR:0.45920000,Aga_AGAP001175:0.21380000)79:0.14550000)77:0.08280000)89:0.11820000,((Dpu_DappuP6211:0.34520000,Tur-tetur15g02300:0.28880000)31:0.09548000,(Rpr_RPRC004735:0.32720000,(Rpr_RPRC009814:0.34310000,(((Dme_DH31R1:0.18630000,(Cqu_CPIJ014419:0.10180000,(Aga_AGAP009770:0.01880000,Ada_ADAR009785:0.05050000)99:0.12200000)77:0.09036000)85:0.06981000,(Nvi_NV14697:0.07801000,Ame_GB12975:0.07950000)99:0.11770000)47:0.02983000,((Tca_TC002694:0.42690000,(Bmo_BNGRB1:0.16540000,(Hme_HMEL004721:0.10030000,Dpl_KGM05922:0.08298000)83:0.05479000)100:0.29530000)43:0.06622000,Phu_PHUM428070:0.20270000)15:0.02432000)11:0.04926000)100:0.29070000)14:0.06859000)44:0.06467000)94:0.13890000)55:0.12150000,((Isc_ISCW003092:0.79100000,(Cel_Seb2:0.49840000,Ppa_PPA02324:0.31040000)100:0.41270000)76:0.24400000,(Phu_PHUM15970:0.44920000,(Dpu_DappuP328650:0.19680000,(Tur_tetur18g02640:0.83190000,(Hme_HMEL008977:0.21800000,(Dpl_KGM06692:0.13870000,Bmo_BNGRB3:0.22880000)43:0.10600000)100:0.81180000)27:0.22470000)25:0.16920000)23:0.12650000)75:0.32150000)52:0.01105000);
