# Supplementary material for: Nematode and Arthropod Genomes Provide New Insights into the Evolution of Class 2 B1 GPCRs
Source: PLoS One. 2014 Mar 20;9(3):e92220. doi: 10.1371/journal.pone.0092220 (PMC3961327; doi:10.1371/journal.pone.0092220)
Supplement: File S5 — Sequences used to construct the Maximum likelihood phylogenetic tree of the nematode, arthropod and human Class 2 B1 receptors with the putative early deuterostome PDF-R-like receptors in FASTA format. (NWK) [file pone.0092220.s018.nwk]

>Dpu_DappuP62157
--------------------------------------------TIYFTGYTVSIVALTL
AIWIFIHFK-------TIHTHLLITYVMADLLWIVTAT-LQLIIVIFLHYFHLTNFFWMF
VEGFYLLR----------IYALIGWGIPLPVVIVWAVVKANWWIYMTPAIVVLFVNILFL
VKIMWVLIGSKAL--------LVLIPLLGLTYVLVIASHIRAV--LLSTQGFLVTLFFCF
L------------
>Dpu_DappuP58251
--------------------------------------------TIYFTGYTVSIVALTL
AIWIFIHFK-------TIHTHLLITYIMADLLWIVTAT-LQLIIVIFLHYFHLTNFFWMF
VEGFYLLR----------IYAFIGWGIPLPVVIVWAVVKDLEWIYMTPAIVVLFVNILFL
VKIMWVLIGSKAL--------LVLIPLLGLTYVLVIASHIRAV--LLSTQGFLVTLFFCF
L------------
>Api_ACYPI54924
--------------------------------------------YFYYGGYTISLVALVA
AVSIFVYFK-------TIHTNLMCTYILSDFTWILTST-LQELFTFSLHYFVLTNFFWMF
VEGLYLLR----------VYMFIGWGFPLVIMIVWGVSKIITWIYQGPAIIVLIVNLVFL
SKIMWVLIASKAL--------LVLIPLLGVTYILTMVSYGRAT--LLSMQGFMVAIFYCF
V------------
>48Tca_TC007104
--------------------------------------------TIYFIGYTVSLVALLF
AVYIFWKFK-------TIHMNLMCSYILADFMWIFVYS-LQVFLIILLHYFHLTNFFWMF
VEGLYLPR----------IYAVIGWGGPILFVLVWGIAKSFTWIYQGPAIAVLIINVIFL
CIIMWVLIAAKAL--------LVLIPLLGVTYILVIVDSIRAI--LLSTQGFTVALFYCF
L------------
>Ame_GB10976
--------------------------------------------TIYFAGYSISLITLII
AVSIFLYCK-------NIHTNLMFTYILADFMWILNNV-MQVAFLSLFHYFQLTNYFWMF
VEGLYLLR----------LCLIIGWGIPVLFITMWCIAKSLDWFYQAPAILVLCVNVVFL
FMIMWVLIASKAL--------LVLIPLG-VTYVLVLTSYARAV--LLSSQGLFVALFYCF
L------------
>Nvi_NV11249
--------------------------------------------NLYLIGYGLSLSTLII
AVIIYLYYR-------IIHTNLMFTYILANFLWILMIV-SQVIFYSMYHYFQLTNYFWMF
VEGLYLLK----------TCLFIGWGIPLIVVLVWGIIKALAWLYQVPAILVLCVNVIFL
FMIMWVLIAAKAL--------LVLIPLLGVTYILMIAAYSRAV--LLSSQGLLVALFYCF
L------------
>Rpr_RPRC000578
--------------------------------------------TIYAVGYGFSLTALGL
AVWIFLYYK-------TIHTNLMCTYILADLMWILSSI-QVYVLFILLHYLILTNYFWMF
VEGLYLLR----------AYLAIGWGIPVIIVIPSCLARAFIWIYMTSSIIVLAVNVIFL
IMIMWVLIATKAL--------LVLIPLLGVTYILFIASYIRAF--LLSTQGLMVALLYCF
L------------
>Phu_PHUM132710
--------------------------------------------LLYYIGYSVSVVALLI
AMFIFLYFK-------TIHTNLMFTYVMADFMWILTGI-LQNMLPLVLHYFHVTTFFWMF
VEGLYLTG----------VYVFIGWGIPLILIIIWGIVKAVAWIFKIPVLTVMALNSVFL
VMIMWVLIATKAL--------LVLIPLLGITYILTIVYNMRAF--MLSFQGFLVALFYCF
L------------
>Aga_AGAP005465
--------------------------------------------IIYYTGYILSLVALSL
AVIVFVYFK-------TIHANLFITYILSALLWIIILT-LQLIFVTLLHYFTLTNFFWML
VEGLYLFN----------MYAAIGWGGPAICVILWAIAKGITWIFQGPVCAVLIINLVFL
IRIMWVLIASKAL--------LVLIPLLGITYLVVLAAIARAL--LLSTQGLSVSLFYCF
L------------
>Dme_DH44R1
--------------------------------------------IIYYIGYTLSLVSLSL
ALIVFAYFK-------TIHANLFFTYIMSALFWILLLS-VQIALITLFHFFTLTNFFWML
VEGLYLFN----------IYASIGWGGPALFVVTWAVAKSLTWIYQGPVCAVLIINLTFL
LRIMWVLIAAKAL--------LVLIPLFGITYLVVLAAVLRAV--LLSTQGFSVSLFYCF
L------------
>Aga_AGAP005464
--------------------------------------------LIYFVGYSISLAALVL
AVAVLVYFK-------TIHVNLFLTYIMSSSLWILILS-LQIFLVTLFHYFSTTNFFWML
VEGLYLFR----------KYAIIGWGGPLIFVGAWAIAKPFFWIIQGPSCAVLVINLIFL
LRIMWVLIASKAL--------LVLIPLLGITYLIVIYAITRAI--LLSTQGFVVSLLYCF
L------------
>Aae_AAEL008292
--------------------------------------------VIYFVGYTISLLALFC
AVTVLVYFK-------TIHVNLFVTYIMSSSLWIIILS-QQLFLVTLFHYFSTTNFFWML
VEGLYLFW----------KYSIIGWGGPLIFVGAWAIAKSFYWIIQGPSCAVLVINLIFL
LRIMWVLIASKAL--------LVLIPLLGITYLVVIYAVTRAV--LLSTQGLVVSLLYCF
L------------
>Dme_DH44R2
--------------------------------------------IIYAGGYFLSFATLVV
ALIIFLSFK-------TIHANLFLTYITSALLWILTLF-LQVTLVIMFQYFYLTNFFWMF
VEGLYLFI----------IYALIGWGCPAVCILVWSIAKAFAWIFKVPASLALLVNLVFL
IRIMWVLIASKAL--------LVLIPLFGITYLLVLTEAIRAF--LISTQGFFVALFYCF
L------------
>Dpl_KGM20522
--------------------------------------------LIYLAGYTLSLAVLSL
AVFVFLYFK-------TIHTNLMSTYILSACSWMLNLA-LQNILVICMHYFYLTNFFWML
VEGLYLLK----------VYTTIGWGAPAIFITIWVIARCFVWIHKAPALVGLALNLFFL
IRIMWVLIATKAL--------LVLIPLLGITNLLVLCDYTRAV--MLSTQVCIELMKEIK
-------------
>Isc_ISCW007612
--------------------------------------------TIYYIGYGMSLCALTI
ALWIFLYYK-------TIHVNLMVTYFLISITWITTAT-LQSFMYVVLTYLMGTNFFWMF
VEGLYLMH----------VYAFIGWGIPAVVVTIWAVTKAY-CVFIVPVILVLLTNIFFL
SQIMWVLIAAKAL--------LVLIPLLGVSYILVIWTYVQIT--LFSTQGFTVAVLYCF
L------------
>Tur_tetur01g00270
--------------------------------------------TIYYFGYGLSLLALTT
ALFIFLYFK-------TIHTHLIVTYELFALTWIITAT-LQSFLYILLPYFTGTQFFWMF
IEGLYLIH----------FYATIGWGLPALVVLFWAPSKYFSSIFICPILFVLMLNIFFL
CKIMWVLIAAKAL--------LVLTPLLGVTYILFLVTYLQAT--LYSTQGFTVSVFYCF
L------------
>Tur_tetur01g03970
--------------------------------------------IVYYFGYGLSIVALFI
ALAILITFK-------TIHINLMLSYMFHALTWIATAS-LQDFLYILLTYFTASSFFWMF
LEGLYLLI----------LFALIGWGFPVILVTLWAPIKYLYLIYICPISIVLVVNLFFL
GVIIYVLVAVKAL--------LVLTPLLGIAYILLLVTYIHAT--LNSTQGFTVAVLYCF
L------------
>HS_CRHR1
--------------------------------------------IINYLGHCISLVALLV
AFVLFLRLR-------IIHWNLISAFILRNATWFVVQG-WCRLVTAAYNYFHVTNFFWMF
GEGCYLKW----------MFICIGWGVPFPIIVAWAIGKYTDYIYQGPMILVLLINFIFL
FNIVRILMAVKAT--------LVLLPLLGITYMLFFFIYFNSF--LESFQGFFVSVFYCF
-------------
>Ada_ADAR009785
--------------------------------------------LIYETGYCISLIAILL
SLAILSYFR-------TLHMNLFASFACNNFLWLLWYR-LVLTLHLVLHYFLLSNYSWML
CEGFYLLK----------WLLALGWGSPIFFIVLYGFLRG-YKVFIVPVCSSMLLNLVFL
FNIMRVLLAFRAT--------LLLVPLLGLQYILTPFETILAS--TSSFQGLFVAILFCF
L------------
>Aga_AGAP009770
--------------------------------------------LIYETGYAISLIAILL
SLAILSYFR-------TLHMNLFVSFACNNSLWLLWYR-LVLTLHLVLHYFLLTNYSWML
CEGFYLLK----------WLLALGWGSPAFFIVLYGFLRGYAKVFVGPVCISMLLNLVFL
FNIMRVLLAFRAT--------LLLVPLLGLQYILTPFETMLAC--TSSFQGLFVAVLFCF
L------------
>Cqu_CPIJ014419
--------------------------------------------TIYETGYSISLIALIL
SLGILSYFR-------TLHMNLFASFATNNTLWLLWYR-MVLTLHLVLHYFLITNYAWML
CEGFYLVK----------WLVVLGWTVPACVIVLYGVLRGTYMVFIVPVCISMLLNLLFL
CNIVRVVLAFRAT--------LLLVPLLGLQYMLTPFETISAF--TASFQGLFVAVLFCF
F------------
>Dme_DH31R1
--------------------------------------------LISEVGYGTSLLAILL
SLAILGYFK-------TLHMNLFASFAANNSLWLVWYL-LVMALHITLHYFLLSNYSWML
CEGFYLVK----------WLIAFGWGSPAIVIFVYSMARGLGNILMVPVCISMFLNLLFL
CNIVRVVLAFRAT--------LLLVPLLGLQYILTPFEIISAF--TASFQGLCVAILFCF
C------------
>Ame_GB12975
--------------------------------------------GLYEAGYAISLIALLL
SLGILTYFR-------TLHMNLFASFAVNNALWLVWYR-CIVLLHIVLHYFLLTNYAWML
CEGFYLVK----------WLMILGWPVPAIIVTIYACLRATSNVLVYPVCVSTLLNVLFL
FNIVRVLLAFRAT--------LLLVPLLGLHYLVIPFEVLSAI--TASFQGLCVAILFCF
C------------
>Nvi_NV14697
--------------------------------------------VLYETGYTISLVALLV
SLGILTYFR-------TLHMNLFASFAANNALWLIWYG-SVVFLHVILHYFLLTNYAWML
CEGFYLVK----------WLMALGWPIPAIIVTIYTVLRATSVVLIYPVCVSTLLNLLFL
CNIVRVLLAFRAT--------LLLVPLLGLHYLVIPFGVMSAI--TASFQGLCVAILFCF
C------------
>Phu_PHUM428070
--------------------------------------------QIYEIGYLISLIALLA
SLAIYTYFK-------TLHIHLFVSFAVNNALWLIWYR-FILIFHVVLHYFLMTNYSWML
CEGLYLVR----------WLFVLGWAIPGIAIIVYLSLRANGNVLVVPVFISMVLNLVFL
CNIVRVLMAFRAT--------LLLVPLLGLHYLLTPFEVLSAI--TASLQGLCVATLFCF
C------------
>Rpr_RPRC009814
--------------------------------------------NIYQAGYFISLLALLL
SLFILSYFK-------TLHMNLFTAFAFNNFLWLLWYR-LVICLHVILHYFLLSCYAWML
AEGVYLVK----------VLTVLSWFVPIVFITLYTTLRLASTVLIILVATSMGLNFIFL
CNIMRVVVALRAT--------LLLLPLLGLNYLLTPFELISAV--TASFQGLCVATLFCF
C------------
>Dpl_KGM05922
--------------------------------------------AVYETGYSVSLVALLV
SLGILSYFK-------TVHMNLFTSFAFNNALWLAWYA-LVVLLNSTLQYALLTNYTWML
CEGLYLVR----------SLLAAGWLLPVLPAVIHAAR--RAPELAVLVCVAVLLNLAFL
CNIVRVLCALRAT--------CLLAPLLGLQYLLTPFEYLSAL--TTSLQGLCVAVLYCF
C------------
>Hme_HMEL004721
--------------------------------------------AVYETGYSVSLVALLL
SLRCARITV-------TVHINLFASFALNNALWLAWYG-LVVALNAALQYVLLTNYTWML
CEGLYLVR----------ALLAAGWLLPVPSALVNAAR--RGPELAVLVCLAVLLNLAFL
CNIVRVLCALRAT--------CLLAPLLGLQYLLTPFEYVSAL--TTSLQGLCVAILYCF
C------------
>Bmo_BNGRB1
--------------------------------------------VVYEAGYSVSLVALLL
SLAILLYFR-------TVHMNLFGSFAVNNALWLAWYG-LVVALNAVLQYAMLTNYMWML
CEGMYLVR----------ALVAAGWMLPLPCILIYATRRALDPELAVPVGLAVLLNLCFL
CNTVRVLCALRAT--------CLLAPLLGLQYLLMPFEYATAA--ATSLQGLCVAVLYCF
C------------
>Tca_TC002694
--------------------------------------------LIYCVGYGVSLVALLV
SLALLTYFK-------TVHMNLFSSFAMNNFLWLLWYS-LVVVLHVVLFTFLISNYSWML
CEGIYLLR----------CMLALGWGIPLLTTSIYAPVRSVLKILMVPVVITVFLNVIFL
VNIVRVLLALRAT--------MLLVPLLGLNFLLTPFEVVSAL--TASLQGIQPFLMFFW
Y------------
>Tur_tetur15g02300
--------------------------------------------NLYIIGYSISVLALII
SLIIFLSFK-------TIHKNLFISFIINNLMWIMWYT-LVVMLHVVVNYFLLANYSWTF
CEGLYLMK----------WFYVIGWGIPLIFIGFYAGFRGLSWWYTGPVLVSFVLNLFFL
VNIVRVLVAVKAT--------LILLPLLGLHFLVTPFEIVAAL--VASLQGLCVAILFCF
C------------
>Dpu_DappuP6211
--------------------------------------------NVYIAGYSVSLIALVM
SLAILIAFR-------YIHRNLFASFIINNAMWLLWYK-CVAILHVLLHYFLVSNYFWMF
CEGLYLMK----------WFHLIGWALPAVVTSIYAGVR--AWILSGPVCLSMLTNAFFL
VNIVRVLVNCKAT--------LILLPLLGLHYVVMPFQIVSAI--FTSFQGLCVAFLFCF
C------------
>Rpr_RPRC004735
--------------------------------------------MIYKGGYAISLAALTL
SIFIFFYFK-------QIHKSLFISLAVNNLLWLIWYE-AVALLHILVQYFLVATYLWMF
CEGLYLMP----------FLHLIGWGVPAILVTIYAILRMSNWTLSGPVLVSMIANFVFL
INIVRLLLAVRAT--------LILIPLLGLQYIVTPFQVTSAL--VASCQGLCVALLFCF
C------------
>Tca_TC013321
--------------------------------------------HLFVIGYSISLAALVI
SLAIFFTFR-------RIHIQLFISFALNNLMWIIWYK-EVVALHLVVHYLMLANYMWMF
CEGLHLMK----------WFFALGWGAPFIIVLIYSVVRIFIWILTAPVCISLLVSLIFL
INVLRVILAARAA--------LILIPLFGLQHILIPFQYVTVV--VVTLQGLCVSCLFCF
A------------
>Aga_AGAP001175
--------------------------------------------DIYIGGYTVSFLTLII
SLCIFHSFR-------RIHIHLFTSLALSCLFWIVWYK-FVVGLHILLHYLMLVNYFWMF
CEGLHLMR----------WFVTIGWILPMVLVSLYALVRNTQWLLTIPVCFSLVASLVFL
INVVRVLLATRAT--------LILIPLFGLQHILLPFQIGAAL--LISLQGLCVSCLFCF
A------------
>Dme_HecR
--------------------------------------------ELYVKGYALSLLALLI
SIIIFLGFK-------RIHVHLFASLACTCVAWILWYR-LVVGLHLVVHYFMLVNYFWMF
CEGLHLMR----------WFIVISWFSPIPIAIVYGLARHFSWIFSVPITLSLLASFIFL
INVLRVIVAVRAT--------IILVPLFGLQHFLLPYQMLSVV--LVSLQGFVVSFLFCF
A------------
>Rpr_RPRC004753
--------------------------------------------TIYVVGYYISFAALVL
SLIIFLMFR-------AIHVQLFSSFAANNLMWIIWYK-TVVVLHVILQYFMVANYLWMF
CEGLHLMR----------CIIVLSFRCSIIIRSKFPNSKTPKWILIVPVCLSLFASLGFL
INVVRVLLAVRAA--------LILVPLFGIHHILIPFEIFSAL--LVSLQGFCVSVLFCF
V------------
>Dpl_KGM02552
--------------------------------------------EIYVGGYSISVAALIL
SLFIFFYFK-------RVHMNLFTAFALNNILWIVWYR-VVVLLHIVTTYFMVTGYTWMF
CEGLHLMR----------CFLAIGWGLSLVIIIVYAVVRYHIWIITVPVVISLIASFVFL
INVVRVLLAARAA--------LILIPLFGLHFVLIPFQVVSAL--LTSLQGVCVAILFCF
T------------
>Bmo_BNGRB4
--------------------------------------------NMYVGGYAISLIALIL
SLMIFVFLR-------RIHANLFISFILNNIMWIVWYK-TVVSLHILTYYHMMTSYMWMF
CEGLHLVR----------SYCAIGWAIPALVVALYTGVRMQLWIIVIAVVIILTLSFLFL
VNVIRVLLAARAT--------YFMIPLYGLHFILIPFQVVSAL--LTSLQGLCVSILFCF
T------------
>Hs_CALR
--------------------------------------------YLAIVGHSLSIFTLVI
SLGIFVFFR-------TLHKNMFLTYILNSMIIIIHLV-EVVILHFFHQYMMACNYFWML
CEGIYLLR----------WYYLLGWGFPLVPTTIHAITRAVYYIIHGPVMAALVVNFFFL
LNIVRVLVAVKAT--------MILVPLLGIQFVVFPWDYVMHS--LIHFQGFFVATIYCF
-------------
>HS_CGRPR
--------------------------------------------YLTIIGHGLSIASLLI
SLGIFFYFK-------TLHKNLFFSFVCNSVVTIIHLT-AVAVSQFIHLYLMGCNYFWML
CEGIYLLM----------WYYFLGWGFPLIPACIHAIARSLYYIIHGPICAALLVNLFFL
LNIVRVLIAVRAT--------LILVPLLGIEFVLIPWDYIMHI--LMHFQGLLVSTIFCF
-------------
>Phu_PHUM15970
--------------------------------------------YVTIGSYALSVIALVP
ALIIFQKFR-------ILHKNLFASLLFHCSTQIAFNS-EFIALLVATKYFRLTNYFWMF
CEGFYLYT----------MYSIIGWGVPIIPVAIFIAFRKAIWALHLPCLLSLLVLLIFL
VNIIRILVSVKAT--------LVLVPLFGIHFLFTLYAYIRST--FDGLQGFLVAVIFCY
V------------
>Dpu_DappuP328650
--------------------------------------------HVHLYAYAVSVATLLP
AIFIFYSYK-------RLHKNMFISILLNSILVIVFKV-FMILMLITVKYLRLTNYAWMF
CEGFYLFS----------VFYVIGWVLPLFPTGIYAIIRSIWWVLNTPCLFSLVVNLIFL
VNIIRILVAVRAT--------LVLVPLFGLHFVVTIYHYANAL--LDGLQGFLVAIIFCY
G------------
>Bmo_BNGRB3
--------------------------------------------RFHIAMLSISVASCLP
AVFIFFFYK-------ALHRNLLIAIILRNTFVIISRN-EIYFLAIGERVAGNAVFVCML
VEGIYLIK----------SLYAIGAVIAVAPVIAWVAVMAVHWILDVPRVAILLVNTVLF
GDILRVLLTTKAT--------LFLMPLFGTQFLLTAFYYVSYT--VEGLQGFVVAILYCY
I------------
>Dpl_KGM06692
--------------------------------------------KFYVAMLGVSVVTCLP
AVFIFFFYK-------ALHRNLLIAIIIRNIFVIISRS-AIYVVSIFERAASNAVFVCML
VEGIYLIK----------SLYAIGWPLPSVPSGIYVVVKSPRWSLDGPRVLVLLVNTLLF
ADVLRVLLTTKAT--------LFLIPIFGTQFLFTAIYFVAYS--IEGLQGFIVAMLYCY
V------------
>Hme_HMEL008977
--------------------------------------------RFHIAMLALSTVACVP
AVCIFLFYK-------ALHRNLMIAIIVRNVLVMISRN-EIYVLAVAERTAANAVFLCML
VEGIYLFS----------ARFYLLWVLPLFPTGIYAIIRSIWWALDAPRLFILVVNTVLF
IDVLRVLLTAKAT--------LFLMPIFGTQFIFTAIYFIAYV--MEGLQGFVVAMLYCY
V------------
>Ppa_PPA02324
--------------------------------------------FAGVFSYAISVIAIIP
AVVILSVFR-------VIHKHLLISFLLLGIFYLFTSF-MFILFLTQLRFLRLSTFSWML
AEGVYLLI----------VYKIVCWGFPLLISIVYGVLRLQLVMF--PSLFCITLNLILV
T---VILYAVRAA--------LMLVPVFGLHFLFTIYQIMNLI--MDGLQGFAVSIILCY
A------------
>Cel_Seb2
--------------------------------------------LAGLLTYSASVIFLIP
AVFLLTLLR-------ILHRHLLISCLLYGAFYLITVS-LFVLFSIQLRYLRLTNFTWML
AEAVYLLR----------SYKVICWGVPGVITVVYIFVRSLNIIT--PSLLAMGVNLLLL
G---LIVYAVRGA--------LMLIPVFGVQQLLTIYQVTDQS--LNGLQGMFVSFIVCY
T------------
>Isc_ISCW003092
--------------------------------------------HYSIGLLALSVLSLIP
ALVVFNWYK-------SIHKHLCFSVMMCGTFYIIDHA-VFTLLTALNRYFMVSQYSWML
CEGCYLLK----------VYYGVGWGAPVVLVIIYSVLRATKYVFTGPILAALAVNIFFM
THVVYILVVLRAV--------LILIPIFGCHFILTTFQYAEWT--IVGLQGLFVSLIFCY
F------------
>Tur_tetur18g02640
--------------------------------------------RYLIVTHLTSVTFIIP
ALYIFLYYR-------KIHVHLLISLLSYSILMSLLTL-DMICLSVLVKYFRSTTYFWMF
NEAFYLLK----------SLIALAYGVPLLTNTSYIIVRFISWIINGPNLSVLVINFIFL
ISVLREICSLRAA--------SLLLPLYGLHYLFIVYHYASIT--LDGLQGSIVSILYCF
L------------
>Aae_AAEL009024
--------------------------------------------TLEIVGFSLSLIALII
SLVIFCRFR-------RIHKNLFVAMVIQVIIRLTLYI-DQAASYILLEYARTCMFMWMF
IEGLYLHT----------LYAMVGWGGPVALTAIWAVTTAQYWILEGPRLAVVLLNFIFL
LNIIRVLIAVRAA--------VVLVPLLGITNLLNMTSYVTHF--LTSFQGFFIALLYCF
L------------
>Cqu_CPIJ009749
--------------------------------------------TLEIVGFSLSLAALII
SLVIFCRFR-------RIHKNLFVAMVIQVIIRLTLYI-DQVASYILLEYARTSMFMWMF
IEGLYLHA----------LYAFVGWGGPVALAAIWAITTAHYWILEGPRLAVVLLNFIFL
LNIIRVLIAVRAA--------VVLVPLLGITNILNMTSYVTHF--LTSFQGFFIALLYCF
L------------
>80Aga_AGAP003654
--------------------------------------------TLETVGFSLSLIALIV
SLVIFCKFR-------RIHKNLFVAMVIQVVIRLTVYI-DQAASYVLLEYARTCMFMWMF
IEGLYLHK----------LYAIVGWGGPLILTVIWAIITAQYWILEGPRLAAVVLNFIFL
LNIIRVLIAVRAA--------VVLVPLLGITNILNMTSYVTHF--LSSFQGFFIALLYCF
L------------
>Rpr_RPRC009680
--------------------------------------------TLEIYGFSISLAALFI
SLYIFSHFR-------KIHKNLFAAMVAQAVIRLTLYV-DQAASYVLLEYARTAMFMWMF
IEGLYLYK----------LYTSLGWGAPVIMTSAWAVTLAVQWILEGPRFAVVILNFLFL
LNIIRVLVAVRAA--------VVLLPLLGITNLANMLSYATHF--LTSFQGFFVAALYCF
L------------
>Ame_GB14562
--------------------------------------------TLEFVGLSISLVALFA
SLAIFCRFR-------RIHKNLFVAMVVQVLIRLTIYI-DIEASYALLEYAKTAMFMWMF
IEGLFLYR----------MYRFIGWGCPVMMTLIWATITAFYWILEGPRFAVILLNFLFL
LNIVRVLVAVRAA--------VVLLPLLGITNVLFMISYSTHF--LQSFQGLFIATLYCF
L------------
>Nvi_NV24834
--------------------------------------------YLEFVGLSISLTALLI
SLSIFCRFR-------RIHKNLFVAMVIQVVIRLTLYV-DQAASYVLLEYARTAMFMWMF
IEGLFLYR----------TYRLVGWGYPIAMTLTWAIVTAFYWILEGPRMAVILVNFLFL
LNIIRVLVAVRAA--------LVLLPLLGITNLISMASYTTHF--LTSFQGLFIATLYCF
L------------
>Dme_PDFR
--------------------------------------------TLEIVGLCLSLFALIV
SLLIFCTFR-------KIHKNLFVAMVLQVIIRLTLYL-DQFASYVLLEYARTAMFMWMF
IEGLYLLK----------FFSRLGWCVPILMTTVWARCTVMYWILEGPRLAVILLNFCFL
VNIIRVLVAVRAA--------IVLLPLLGITNLLHQLSYGTHF--LTSFQGFFIALIYCF
L------------
>Phu_PHUM127410
--------------------------------------------TLEIVGFSVSLIALLF
SLAIFFRFR-------RIHKNLFIAMEIQVVVRLSLYI-DQVISYILLEYARTAMFMWMF
VEGLYLYT----------MYSIIGWGSPIIITSAWILVMITYWILEGPRLTVVVLNFLFL
LNIIRVLVAVRAT--------AVLLPLLGITNIISMSSYGTHF--LTSFQGFFIAFLYCF
L------------
>Bmo_BNGRB2
--------------------------------------------YLEIFGFTLSFIALSI
SLYIFIHFR-------RIHKHLFGAMLVQVLIRLTVYI-DQAGSYVLLEYATSAMFLWMF
MEGLYLYQ----------WYCVWAWGAPVVITSIWTILTALKWIVQGPRLIVILINFVFL
LNILRVLIAVRAA--------LVLLPLLGITNIMNMFSYLTHF--LRSFQGFFIALIYCF
L------------
>Dpu_DappuP309887
--------------------------------------------VLELTGLTVSLISLMI
SLFIFTYFR-------RIHKNLFAAIGIQVIIRMTLYL-DQAWFYIVLEYARTTMFVWMF
IEGLFLHK----------LYLALGWGIPIILTAIWAAFTATHWILEGPRLTIIFINLLYL
LNILRVLVSVKAA--------MVLLPLLGITNALVMISYSSHF--LTSFQGFFVALLYCF
L------------
>Api_ACYPI46431
--------------------------------------------VIEVVGCLVSIISLII
SLCIFIRHK-------KIHMNLFVALSLQMFIKLILNI-DKLGSQVILEWSKTASFMWMY
NEGVYLNF----------RMYLFGWGLPALMTSVWLLVTMVYWILEGPRMIILVVNLIIL
IIVLRELLVSKAA--------IALVPLLGITNFILVISYSAHI--LHSFQGLMVSILYCF
M------------
>Cel_Pdf1
--------------------------------------------KLEFVGLGLSLVSLIL
AISIFSYFR-------LLHLHLMIAMLMVVILRLVLYI-DLIGMFFFLEYFKTVTFCWMF
LEGIYLLL----------PYFIAGYGIPLVHTMLWLLVVLIKWILDGPRMAELVINLFFI
CNVIRVLYSVKAA--------MMLLPLLGVPNIMQTITYTASF--TYMYQGLMVASIYCF
T------------
>Tsp_EFV61832
--------------------------------------------NLEFVGLALSFVGLIT
AIIIFSVFR-------QVHLQLMLAILLTVVIRLVLYV-DQIAFYVALEYGKTVAFAWMF
IEGFYLML----------KYIIAGWGIPLIHVSVWLIVVIVKWIMDGVRLSELLINFIFL
LNIIRVLWSVKAA--------LMLIPLLGTPNILQTITYVASF--FYMFQGFMVAVLYCF
T------------
>Lva_pdf
--------------------------------------------ILAIVGNSISWISLLV
ALCIFLHFR-------KIHKHLFVSLLIRLTIEVIFAI-DRHIFEVLREYGRFCAFAWMF
IEGMYLFL----------LYYLIGWVFPIPFVSAWAIAMEMTGLIEIPR-----------
----RVLVAVKAA--------IVLLPLLGIVNLLWVLLFIFRF--FAEFQGFFVALLY--
-------------
>Spu_Pdf
--------------------------------------------ILAIVGNSISWISLLV
ALCIFMHFR-------KIHKHLFVSLLIRLTIEVIFAV-DRHIFEVLREYGRFCAFAWMF
IEGMYLFL----------LYYLIGWVFPIPFVSAWAIAMEMTGLIEVPRNVLLAINAIFL
INIVRILVAVKAA--------IVLLPLLGIVNLLWVLLFVFRF--FAEFQGFFVALLY--
-------------
>Afa_pdf
--------------------------------------------ILAIVGNSISWISLLV
ALCIFLHFR-------KIHKHLFVSLLIRLTIEVIFAV-DRHIFEVFREYGRFCAFAWMF
IEGMYLFL----------LYYLIGWVLPIPFVSAWAIAMEMTGLIEVPR-----------
--------AVKAA--------IVLLPLLGIVNLLWVLLFVFRF--FAEFQGFFVALLYCF
L------------
>Sko_pdf
--------------------------------------------ILEIVGYSISLACLLV
AFFIFCYFR-------TIHKQLFLSLLIRTVLDIILYV-DNTTFEYFRQYTRFCVFSWMF
VEGLYLFK----------LYYFIGWILPLFPVTAWAITMKFTWIVEIPRNLILLINLGFL
INIIRILVAVKAA--------ILLAPLLGVTNLLFLPFYGVMI--VTPFQGVIVSLLHCF
V------------
>Hme_HMEL012068
--------------------------------------------YIEITGYIISFIAIIV
ALYIFKKFR-------RIHKHLFYSLLFETVLHLPTIC-EVL--YVMAEYSVAAVYSWIF
IEGLHLFK----------TYCICGWTVPLLLTTIWTAVVWISWILQGPRVTVILCNAVIL
VRVMKMVISVKAA--------LFLLPILGLSNVLSIFCYTRQF--IKSFQGFLLTLIYCV
D------------
>Ame_GB10993
--------------------------------------------IISKIGYTVSFFTLVI
AFFILTVIK-------ILHMHLFASFMFRAFMALMKDI-VFVMFTSFWQYFILANYFWIL
MEGLYLIA----------VYICLGWGLPALFVLCWIVAR---LFIRIPTMLSILINFVLF
VNIVRVLLWAKST--------LVLVPLFGVHYTLFLGLFCDQL--FASFQGFFVAVLYCF
L------------
>Nvi_NV16892
--------------------------------------------CISKAGYAVSLSALVV
AFCILASIK-------ILHMHLFASFMVRAFTFLLKNL-LFVAFTSIWQYCILANYSWIL
MEGLYLIA----------VYVVLGWGLPAVFVTTWVILRAVFQIIRLPTTFSVVINFILF
VNIVRVLMWARST--------LVLVPLFGVHYSIFLGLFCDQL--FASFQGFFVAVLYCF
L------------
>Tca_TC010267
--------------------------------------------VISETGYIVSFATLII
AFAIMLFIK-------ILHMHLFASFILRALTFIVIKS-TFVLLTSLWQYFITANYSWIL
MEGLYLIK----------WYVVMGWGLPLIIVGFWVAARLLVLIIGIPTMVSILINLLLF
MRISMVLYWVKST--------LVLVPLFGVHYALFLALFCDLL--FGSFQGFFVAILYCF
L------------
>Dpu_DappuP41513
--------------------------------------------RISQVGYGVSLGTLLI
ALCILASFK-------TLHMHLFISFIMRAFMALLRDN-LFVLVTSLWQYFIMANYSWIL
MEGLYLIT----------IYIILGWGLPFIFVSSWVVMRIIFLLIRGPITASILVNLIFF
LHIAWVLLWAKST--------LVLVPLFGVHYTVYCILVSDQL--FASFQGFLVALLYCL
M------------
>Phu_PHUM233900
--------------------------------------------GISHIGYGISLISLVM
ASLILLSFR-------TLHLHLFVSFIMRAFVTFLKEF-LFESLTTIWQYFIMANYSWIL
MEGLYMIF----------MYIILGWGLPIIFVISWALVRINLLIIRIPIIISVLVNFGLF
LNIIRLLLLAKST--------IVLAPLFGVHYTIFLGLFCDQL--FASFQGFFVALFFCF
L------------
>Ame_GB30248
--------------------------------------------VATTMATKVCLWYSNP
ENIRESLCE-------RVNLLGLRSRDYKNFESLLNKW-LPVFASFIMRAFMTLVKDWTF
MEGLYLIS----------LYVLMGWGLPVFVVVPWIIIRATILLIRIPIMISNLFNFLLF
LNIVRALFWAKST--------LVLVPLFGAHYTLFLGLFFDQL--FVSFQGSFVALLYCL
L------------
>Tca_TC008110
--------------------------------------------NITQCGYILSTVSLII
SLFVFIRIK-------KLHIHLFASFVMRALMSLIKDG-LFIAIISLWNYFIISNYMFLL
MEGAYLVV----------IYYSLGWGIPLLFIIPWIVLKAGNMLIDVPIGLTVVINFILF
TIIVRILFLIRAI--------LILVPLFGIPYTISFVLFFDQT--FTAFQGLFASLVYCL
L------------
>Hs_VPAC1
--------------------------------------------TGYTIGYGLSLATLLV
ATAILSLFR-------YIHMHLFISFILRAAAVFIKDL-ALFAAMVFFQYCVMANFFWLL
VEGLYLFW----------GYILIGWGVPSTFTMVWTIARIHFWIIKGPILTSILVNFILF
ICIIRILLLARST--------LLLIPLFGVHYIMFAFMVFELV--VGSFQGFVVAILYCF
-------------
>HS_PACAP
--------------------------------------------ALYTVGYSTSLVTLTT
AMVILCRFR-------FIHMNLFVSFMLRAISVFIKDW-ILYAVMVFFHYCVVSNYFWLF
IEGLYLFY----------WYTIIGWGTPTVCVTVWATLRLYFWVIKGPVVGSIMVNFVLF
IGIIVILVLARST--------LLLIPLFGIHYTVFAFLVFELG--LGSFQGFVVAVLYCF
-------------
>HS_SCTR
--------------------------------------------VMYTVGYSSSLVMLLV
ALGILCAFR-------YIHMHLFVSFILRALSNFIKDA-GCKLVMVLFQYCIMANYSWLL
VEGLYLLQ----------GFVAFGWGSPAIFVALWAIARSIWWIIRGPVILSILFNFILF
INILRILMLARST--------LLLIPLFGIHYIVFAQLFFELA--LGSFQGLVVAVLYCF
-------------
>HS_PTH1R
--------------------------------------------MIYTVGYSVSLASLTV
AVLILAYFR-------YIHMHLFLSFMLRAVSIFVKDA-GCRVAVTFFLYFLATNYYWIL
VEGLYLLW----------GFTVFGWGLPAVFVAVWVSVRNKKWIIQVPILASIVLNFILF
INIVRVLALLKST--------LVLMPLFGVHYIVFMQMHYEML--FNSFQGFFVAIIYCF
-------------
>HS_GHRHR
--------------------------------------------IIYTVGHSISIVALFV
AITILVALR-------YVHTQLFTTFILKAGAVFLKDA-ALFVSVAASHFATMTNFSWLL
AEAVYLFW----------WLVLAGWGLPVLFTGTWVSCKLAFWIIKGPIVLSVGVNFGLF
LNIIRILVLSKST--------LFLIPLFGIHYIIFNFLPLELG--LGSFQGFIVAILYCF
-------------
>Hs_GCGR
--------------------------------------------VMYTVGYSLSLGALLL
ALAILGGLS-------AIHANLFASFVLKASSVLVIDG-LLRVAAVFMQYGIVANYCWLL
VEGLYLFS----------LYLGIGWGAPMLFVVPWAVVKCLFWILRFPVFLAILINFFIF
VRIVQLLVLAKST--------LTLIPLLGVHEVVFAFLFFDLF--LSSFQGLLVAVLYCF
-------------
>HS_GIPR
--------------------------------------------VMYTVGYSLSLATLLL
ALLILSLFR-------YIHINLFTSFMLRAAAILSRDA-ACRTAQIVTQYCVGANYTWLL
VEGVYLFR----------YYLLLGWGAPALFVIPWVIVRAIWWIIRTPILMTILINFLIF
IRILGILLLARST--------LTLVPLLGVHEVVFAKLGFEIF--LSSFQGFLVSVLYCF
-------------
>Nvi_NV24008
--------------------------------------------MVVRLGYAVSTFALSI
ALSIFTLRP-------KIHTHFFVSLALQAITWLTQGM-IYGALMTLGNYFELCSFSWIL
MESWYFVK----------PLIICGWGLPVIVMIPYLITYSLANIVAVPILLMVLINCSFF
VLNVKVLFWFRST--------LMLVPLFGAHDIFFCMYNAVRV--VCAFQGLLVSILYCF
I------------
>Nvi_NV11142
--------------------------------------------VTSQLIYLLSFLVLAV
ALVLFLLFK-------RLHMHMLSATIMQVVMWLMHSV-LFDVLAGLERYFETTSLFWLL
MEGWFLIK----------RYVIIGWGVPIIVTSPWMVYHVYSYLIAVSAFLTFVINLYFF
VEISKVLYWVRST--------FMLVFLFGAQNALYVAASFQSN--KPRLQGIFVAFIYCF
L------------
>Isc_ISCW017309
--------------------------------------------YILLLFSLLSLIFLFA
TMFIFCYFR-------RVHQNLVLALMVHAVMLVVLSLPVVS-ILSLKMYAAMASINWMF
VEGLLLFK----------LYHAIGWGLPLTFILSWAYLMEQTWLLIGPRLVALLVNFVFL
VNIIRILVA--------IKATVLLFPLLGITHLLFCIMIINAI--LQSSQGIFVSVLYCF
M------------
>Tur_tetur04g08940
--------------------------------------------NWTNYTQCLSLLSSFS
FPLEFSRLQ-------IIHRNLVFALIIHCVSLLIISSSIVL-VLSLKMYSALASINWMF
IEGLLLFK----------LYYAIGWGIPLFIILTWAYIVNKTWIITAPMILALLINSTFL
VNIIRILVA--------LKATILLFPLLGITHLLFCFMITNAI--LQSSQGIFVSFFYCF
G------------
>Cel_Seb3
--------------------------------------------SVSLTLSFVSVILLVA
AIVLFSIFD-------SIHKNLATAFVFRFAVLAIWTIVQTA-ILWFVIYFNVASVMWML
IEGAFLWS----------LYLACGWGVPFVVVTAWALVHQYIWILAGTMGSALIMNLIFL
LMIVVILVT--------IKATLLLVPLLGISNIPLFYMLGSAI--LQHSQGIFIAVLYCF
L------------
>Bflo_110555
-----VEPHYFERLLLLTSQKACADFFAYRTCNERGEWWTNYTACIYFVGSSISLILLAA
TFFIFCYFRRLQCDRIKIHKHLVLSLIFRSIVLIVLLQPYCRSMLVLSQYFGMTNVFWML
IEGLFLYMRCVVAVFHYILFYIIGWVVPVCFVAAWT-VVMCWWIVSGPIVLALLVNLYVL
LHILAVLVTKLNAHLKALKALFVLLPLLGLTNVLFFVPIFQVFNAVIQAEGIFVSMIYCF
TNAEVQTVIRDKL
>Bflo_66998
CNSTWDSIYCWPSIPAGHTIFLPCPHHAHRTCDEDGEWWTNYTACIYVVGSSLSLLTLCV
TLFIFCYFRRLQCDRIRIHKHFVLSLILRAIILIVLLQPFCRGLVVLLQYFSLTNIFWML
IEGLFLYVRCVVAVMRHILFYVIGWGAPVVFVAVWT-VVMCWWIISGPIVGALLVNLYFL
FHILAVLVTKIKDIRKALRALFVLLPLLGLTNLLFFVPIFQIFNALLQSQVKSVIRDRMN
RQKQPLTNKTV--
