# Supplementary material for: Nematode and Arthropod Genomes Provide New Insights into the Evolution of Class 2 B1 GPCRs
Source: PLoS One. 2014 Mar 20;9(3):e92220. doi: 10.1371/journal.pone.0092220 (PMC3961327; doi:10.1371/journal.pone.0092220)
Supplement: File S6 — Maximum likelihood phylogenetic tree of the nematode, arthropod and human Class 2 B1 receptors with the putative early deuterostome PDF-R-like receptors in Newick format. (NWK) [file pone.0092220.s019.nwk]

((((((((((Phu_PHUM132710:0.32270000,Api_ACYPI54924:0.25810000)31:0.07533000,(Rpr_RPRC000578:0.30100000,(Nvi_NV11249:0.27910000,Ame_GB10976:0.17990000)91:0.12900000)42:0.07243000)14:0.00000000,n48Tca_TC007104:0.21350000)27:0.03579000,(Dpu_DappuP58251:0.00000000,Dpu_DappuP62157:0.01336000)100:0.25000000)39:0.03974000,(Dpl_KGM20522:0.34630000,(Dme_DH44R2:0.30440000,((Aae_AAEL008292:0.07480000,Aga_AGAP005464:0.03302000)100:0.23440000,(Dme_DH44R1:0.16360000,Aga_AGAP005465:0.09453000)79:0.04442000)90:0.10480000)73:0.08067000)83:0.12920000)43:0.07302000,(Isc_ISCW007612:0.21820000,(Tur_tetur01g00270:0.16990000,Tur_tetur01g03970:0.36540000)82:0.08252000)98:0.24490000)99:0.30660000,HS_CRHR1:0.79280000)66:0.18050000,((Hme_HMEL012068:0.69070000,((Sko_pdf:0.36700000,((Lva_pdf:0.01417000,Spu_Pdf:0.00704000)89:0.01440000,Afa_pdf:0.00000000)100:0.36100000)99:0.21830000,((Tsp_EFV61832:0.21380000,Cel_Pdf1:0.31230000)97:0.54450000,(Dpu_DappuP309887:0.28850000,(Api_ACYPI46431:0.76060000,(Rpr_RPRC009680:0.16720000,(((Phu_PHUM127410:0.19520000,(Nvi_NV24834:0.09825000,Ame_GB14562:0.15320000)96:0.08383000)66:0.03595000,(n80Aga_AGAP003654:0.05268000,(Cqu_CPIJ009749:0.04250000,Aae_AAEL009024:0.01600000)97:0.03940000)99:0.07454000)45:0.03836000,(Dme_PDFR:0.24590000,Bmo_BNGRB2:0.32670000)17:0.00400000)31:0.01134000)71:0.05829000)43:0.02868000)53:0.11730000)78:0.13120000)36:0.09753000)85:0.24660000,((Bflo_66998:0.15460000,Bflo_110555:0.18220000)100:0.36120000,(Cel_Seb3:0.86280000,(Tur_tetur04g08940:0.45970000,Isc_ISCW017309:0.12940000)100:0.28380000)86:0.24660000)83:0.20440000)62:0.11220000)43:0.03953000,(((Nvi_NV11142:0.81180000,Nvi_NV24008:0.85030000)86:0.41560000,(Tca_TC008110:0.70320000,(Ame_GB30248:1.17200000,((Phu_PHUM233900:0.28650000,Dpu_DappuP41513:0.18380000)9:0.00000000,(Ame_GB10993:0.15320000,(Nvi_NV16892:0.16100000,Tca_TC010267:0.33870000)37:0.04590000)69:0.15220000)22:0.02219000)21:0.05868000)46:0.11800000)56:0.26430000,(HS_PTH1R:0.34900000,((HS_SCTR:0.21910000,(HS_PACAP:0.30830000,(HS_GHRHR:0.63020000,Hs_VPAC1:0.16860000)52:0.07647000)56:0.07953000)34:0.04291000,(HS_GIPR:0.22100000,Hs_GCGR:0.31450000)88:0.23110000)73:0.16210000)83:0.20430000)68:0.31160000)63:0.11690000,((((Dpu_DappuP6211:0.32880000,Tur_tetur15g02300:0.26520000)43:0.05660000,((((Bmo_BNGRB4:0.33340000,Dpl_KGM02552:0.18650000)67:0.08877000,(((Dme_HecR:0.44070000,Aga_AGAP001175:0.20630000)86:0.18620000,Tca_TC013321:0.22830000)39:0.05402000,Rpr_RPRC004753:0.41240000)77:0.08192000)73:0.10260000,((Tca_TC002694:0.34490000,(Bmo_BNGRB1:0.14040000,(Hme_HMEL004721:0.10590000,Dpl_KGM05922:0.09475000)85:0.06230000)100:0.30370000)33:0.03470000,(Rpr_RPRC009814:0.33840000,(((Dme_DH31R1:0.18150000,(Cqu_CPIJ014419:0.11870000,(Aga_AGAP009770:0.02325000,Ada_ADAR009785:0.04236000)98:0.09142000)81:0.09169000)79:0.09529000,(Nvi_NV14697:0.09907000,Ame_GB12975:0.05506000)99:0.12160000)24:0.02009000,Phu_PHUM428070:0.22700000)30:0.03651000)49:0.03463000)99:0.32480000)24:0.03905000,Rpr_RPRC004735:0.39310000)25:0.04668000)91:0.14640000,(HS_CGRPR:0.26830000,Hs_CALR:0.17340000)100:0.66160000)59:0.12380000,(((Isc_ISCW003092:0.77850000,(Cel_Seb2:0.47570000,Ppa_PPA02324:0.20760000)100:0.36800000)64:0.18200000,Tur_tetur18g02640:0.86260000)25:0.11190000,(Phu_PHUM15970:0.50760000,(Dpu_DappuP328650:0.15230000,(Hme_HMEL008977:0.20630000,(Dpl_KGM06692:0.14100000,Bmo_BNGRB3:0.23470000)53:0.09303000)100:0.96960000)54:0.23310000)40:0.10260000)71:0.36100000)63:0.04722000);
